# Supplementary material for: Global Transcriptomic Analysis of Interactions between Pseudomonas aeruginosa and Bacteriophage PaP3
Source: Sci Rep. 2016 Jan 11;6:19237. doi: 10.1038/srep19237 (PMC4707531; doi:10.1038/srep19237)
Supplement: Supplementary Table S4 [file srep19237-s2.xls]

## Sheet: Sheet1
Table S4. Co-expression data of PaP3 genes and host DEGs.
Stage	Host genes	PaP3 genes	Correlation	p-value	PseudoCAP function of host gene
Early	PA0136	ORF60	0.999451	1.36e-08	Transport of small molecules
Early	PA0053	ORF62	0.999257	2.89e-08	Hypothetical, unclassified, unknown
Early	PA0053	ORF62	0.999257	2.89e-08	Hypothetical, unclassified, unknown
Early	PA0163	ORF62	0.999167	3.85e-08	Transcriptional regulators
Early	PA0163	ORF62	0.999167	3.85e-08	Transcriptional regulators
Early	PA0174	ORF62	0.999007	5.97e-08	Hypothetical, unclassified, unknown
Early	PA0174	ORF62	0.999007	5.97e-08	Hypothetical, unclassified, unknown
Early	PA0053	ORF63	0.999449	1.37e-08	Hypothetical, unclassified, unknown
Early	PA0053	ORF63	0.999449	1.37e-08	Hypothetical, unclassified, unknown
Early	PA0126	ORF63	0.999087	4.83e-08	Hypothetical, unclassified, unknown
Early	PA0126	ORF63	0.999087	4.83e-08	Hypothetical, unclassified, unknown
Early	PA0136	ORF63	0.999543	8.6e-09	Transport of small molecules
Early	PA0136	ORF63	0.999543	8.6e-09	Transport of small molecules
Early	PA0163	ORF63	0.999536	8.9e-09	Transcriptional regulators
Early	PA0163	ORF63	0.999536	8.9e-09	Transcriptional regulators
Early	PA0174	ORF63	0.999434	1.46e-08	Hypothetical, unclassified, unknown
Early	PA0174	ORF63	0.999434	1.46e-08	Hypothetical, unclassified, unknown
Early	PA1221	ORF63	0.999032	5.6e-08	Hypothetical, unclassified, unknown
Early	PA1221	ORF63	0.999032	5.6e-08	Hypothetical, unclassified, unknown
Early	chpC	ORF64	0.999164	3.88e-08	Chemotaxis
Early	chpC	ORF64	0.999164	3.88e-08	Chemotaxis
Early	flgF	ORF64	0.999175	3.75e-08	Cell wall / LPS / capsule ; Motility & Attachment
Early	flgF	ORF64	0.999175	3.75e-08	Cell wall / LPS / capsule ; Motility & Attachment
Early	mdcC	ORF64	0.999277	2.69e-08	Carbon compound catabolism
Early	mdcC	ORF64	0.999277	2.69e-08	Carbon compound catabolism
Early	mgtE	ORF64	0.99917	3.81e-08	Transport of small molecules
Early	mgtE	ORF64	0.99917	3.81e-08	Transport of small molecules
Early	mucA	ORF64	0.999152	4.01e-08	Transcriptional regulators ; Cell wall / LPS / capsule ; Secreted Factors (toxins, enzymes, alginate)
Early	mucA	ORF64	0.999152	4.01e-08	Transcriptional regulators ; Cell wall / LPS / capsule ; Secreted Factors (toxins, enzymes, alginate)
Early	oprM	ORF64	0.999188	3.61e-08	Antibiotic resistance and susceptibility ; Membrane proteins ; Transport of small molecules
Early	oprM	ORF64	0.999188	3.61e-08	Antibiotic resistance and susceptibility ; Membrane proteins ; Transport of small molecules
Early	pncB1	ORF64	0.999157	3.96e-08	Biosynthesis of cofactors, prosthetic groups and carriers
Early	pncB1	ORF64	0.999157	3.96e-08	Biosynthesis of cofactors, prosthetic groups and carriers
Early	ptxS	ORF64	0.999222	3.24e-08	Secreted Factors (toxins, enzymes, alginate) ; Transcriptional regulators
Early	ptxS	ORF64	0.999222	3.24e-08	Secreted Factors (toxins, enzymes, alginate) ; Transcriptional regulators
Early	spuH	ORF64	0.999142	4.13e-08	Membrane proteins ; Transport of small molecules
Early	spuH	ORF64	0.999142	4.13e-08	Membrane proteins ; Transport of small molecules
Early	vreI	ORF64	0.999156	3.97e-08	Transcriptional regulators
Early	vreI	ORF64	0.999156	3.97e-08	Transcriptional regulators
Early	PA0053	ORF64	0.999688	3.3e-09	Hypothetical, unclassified, unknown
Early	PA0053	ORF64	0.999688	3.3e-09	Hypothetical, unclassified, unknown
Early	PA0073	ORF64	0.999282	2.65e-08	Transport of small molecules
Early	PA0073	ORF64	0.999282	2.65e-08	Transport of small molecules
Early	PA0088	ORF64	0.999237	3.09e-08	Hypothetical, unclassified, unknown
Early	PA0088	ORF64	0.999237	3.09e-08	Hypothetical, unclassified, unknown
Early	PA0126	ORF64	0.999319	2.32e-08	Hypothetical, unclassified, unknown
Early	PA0126	ORF64	0.999319	2.32e-08	Hypothetical, unclassified, unknown
Early	PA0145	ORF64	0.999214	3.33e-08	Hypothetical, unclassified, unknown
Early	PA0145	ORF64	0.999214	3.33e-08	Hypothetical, unclassified, unknown
Early	PA0163	ORF64	0.999868	3.87e-10	Transcriptional regulators
Early	PA0163	ORF64	0.999868	3.87e-10	Transcriptional regulators
Early	PA0174	ORF64	0.999297	2.52e-08	Hypothetical, unclassified, unknown
Early	PA0174	ORF64	0.999297	2.52e-08	Hypothetical, unclassified, unknown
Early	PA0203	ORF64	0.99918	3.69e-08	Transport of small molecules
Early	PA0203	ORF64	0.99918	3.69e-08	Transport of small molecules
Early	PA0332	ORF64	0.999164	3.88e-08	Hypothetical, unclassified, unknown
Early	PA0332	ORF64	0.999164	3.88e-08	Hypothetical, unclassified, unknown
Early	PA0468	ORF64	0.999159	3.93e-08	Hypothetical, unclassified, unknown
Early	PA0468	ORF64	0.999159	3.93e-08	Hypothetical, unclassified, unknown
Early	PA0536	ORF64	0.99918	3.7e-08	Hypothetical, unclassified, unknown
Early	PA0536	ORF64	0.99918	3.7e-08	Hypothetical, unclassified, unknown
Early	PA0537	ORF64	0.999144	4.12e-08	Hypothetical, unclassified, unknown
Early	PA0537	ORF64	0.999144	4.12e-08	Hypothetical, unclassified, unknown
Early	PA0614	ORF64	0.999185	3.64e-08	Hypothetical, unclassified, unknown
Early	PA0614	ORF64	0.999185	3.64e-08	Hypothetical, unclassified, unknown
Early	PA0630	ORF64	0.999145	4.11e-08	Related to phage, transposon, or plasmid
Early	PA0630	ORF64	0.999145	4.11e-08	Related to phage, transposon, or plasmid
Early	PA0635	ORF64	0.9992	3.47e-08	Related to phage, transposon, or plasmid
Early	PA0635	ORF64	0.9992	3.47e-08	Related to phage, transposon, or plasmid
Early	PA0717	ORF64	0.999182	3.67e-08	Hypothetical, unclassified, unknown ; Related to phage, transposon, or plasmid
Early	PA0717	ORF64	0.999182	3.67e-08	Hypothetical, unclassified, unknown ; Related to phage, transposon, or plasmid
Early	PA0719	ORF64	0.999176	3.75e-08	Hypothetical, unclassified, unknown ; Related to phage, transposon, or plasmid
Early	PA0719	ORF64	0.999176	3.75e-08	Hypothetical, unclassified, unknown ; Related to phage, transposon, or plasmid
Early	PA0779	ORF64	0.999154	3.99e-08	Putative enzymes
Early	PA0779	ORF64	0.999154	3.99e-08	Putative enzymes
Early	PA0908	ORF64	0.999166	3.86e-08	Hypothetical, unclassified, unknown
Early	PA0908	ORF64	0.999166	3.86e-08	Hypothetical, unclassified, unknown
Early	PA1213	ORF64	0.999215	3.32e-08	Hypothetical, unclassified, unknown
Early	PA1213	ORF64	0.999215	3.32e-08	Hypothetical, unclassified, unknown
Early	PA1221	ORF64	0.999213	3.33e-08	Hypothetical, unclassified, unknown
Early	PA1221	ORF64	0.999213	3.33e-08	Hypothetical, unclassified, unknown
Early	PA1235	ORF64	0.999161	3.91e-08	Transcriptional regulators
Early	PA1235	ORF64	0.999161	3.91e-08	Transcriptional regulators
Early	PA1236	ORF64	0.999164	3.88e-08	Membrane proteins ; Transport of small molecules
Early	PA1236	ORF64	0.999164	3.88e-08	Membrane proteins ; Transport of small molecules
Early	PA1262	ORF64	0.999211	3.36e-08	Membrane proteins ; Transport of small molecules
Early	PA1262	ORF64	0.999211	3.36e-08	Membrane proteins ; Transport of small molecules
Early	PA1369	ORF64	0.999185	3.64e-08	Hypothetical, unclassified, unknown
Early	PA1369	ORF64	0.999185	3.64e-08	Hypothetical, unclassified, unknown
Early	PA1387	ORF64	0.999211	3.36e-08	Hypothetical, unclassified, unknown
Early	PA1387	ORF64	0.999211	3.36e-08	Hypothetical, unclassified, unknown
Early	PA1466	ORF64	0.999145	4.1e-08	Hypothetical, unclassified, unknown
Early	PA1466	ORF64	0.999145	4.1e-08	Hypothetical, unclassified, unknown
Early	PA1541	ORF64	0.999166	3.86e-08	Membrane proteins ; Transport of small molecules
Early	PA1541	ORF64	0.999166	3.86e-08	Membrane proteins ; Transport of small molecules
Early	PA1599	ORF64	0.999168	3.83e-08	Transcriptional regulators
Early	PA1599	ORF64	0.999168	3.83e-08	Transcriptional regulators
Early	PA2116	ORF64	0.999159	3.94e-08	Hypothetical, unclassified, unknown
Early	PA2116	ORF64	0.999159	3.94e-08	Hypothetical, unclassified, unknown
Early	PA2603.1	ORF64	0.999185	3.64e-08	Non-coding RNA gene
Early	PA2603.1	ORF64	0.999185	3.64e-08	Non-coding RNA gene
Early	PA2747	ORF64	0.999147	4.08e-08	Hypothetical, unclassified, unknown
Early	PA2747	ORF64	0.999147	4.08e-08	Hypothetical, unclassified, unknown
Early	PA3370	ORF64	0.999153	4.01e-08	Membrane proteins
Early	PA3370	ORF64	0.999153	4.01e-08	Membrane proteins
Early	PA3371	ORF64	0.999145	4.11e-08	Hypothetical, unclassified, unknown
Early	PA3371	ORF64	0.999145	4.11e-08	Hypothetical, unclassified, unknown
Early	PA4582	ORF64	0.999177	3.73e-08	Hypothetical, unclassified, unknown
Early	PA4582	ORF64	0.999177	3.73e-08	Hypothetical, unclassified, unknown
Early	PA4583	ORF64	0.999162	3.9e-08	Hypothetical, unclassified, unknown
Early	PA4583	ORF64	0.999162	3.9e-08	Hypothetical, unclassified, unknown
Early	PA4917	ORF64	0.999153	4.01e-08	Hypothetical, unclassified, unknown
Early	PA4917	ORF64	0.999153	4.01e-08	Hypothetical, unclassified, unknown
Early	PA4918	ORF64	0.99917	3.81e-08	Hypothetical, unclassified, unknown
Early	PA4918	ORF64	0.99917	3.81e-08	Hypothetical, unclassified, unknown
Early	PA5149.1	ORF64	0.999145	4.11e-08	Non-coding RNA gene
Early	PA5149.1	ORF64	0.999145	4.11e-08	Non-coding RNA gene
Early	PA5481	ORF64	0.999148	4.07e-08	Hypothetical, unclassified, unknown
Early	PA5481	ORF64	0.999148	4.07e-08	Hypothetical, unclassified, unknown
Early	chpC	ORF65	0.999549	8.29e-09	Chemotaxis
Early	flgF	ORF65	0.999555	8.04e-09	Cell wall / LPS / capsule ; Motility & Attachment
Early	mdcC	ORF65	0.999613	5.67e-09	Carbon compound catabolism
Early	mgtE	ORF65	0.999554	8.06e-09	Transport of small molecules
Early	oprM	ORF65	0.999566	7.53e-09	Antibiotic resistance and susceptibility ; Membrane proteins ; Transport of small molecules
Early	pncB1	ORF65	0.999537	8.87e-09	Biosynthesis of cofactors, prosthetic groups and carriers
Early	ptxS	ORF65	0.999587	6.66e-09	Secreted Factors (toxins, enzymes, alginate) ; Transcriptional regulators
Early	vreI	ORF65	0.999544	8.55e-09	Transcriptional regulators
Early	PA0053	ORF65	0.999773	1.49e-09	Hypothetical, unclassified, unknown
Early	PA0073	ORF65	0.999632	5e-09	Transport of small molecules
Early	PA0088	ORF65	0.999621	5.39e-09	Hypothetical, unclassified, unknown
Early	PA0126	ORF65	0.999611	5.73e-09	Hypothetical, unclassified, unknown
Early	PA0145	ORF65	0.999578	7.03e-09	Hypothetical, unclassified, unknown
Early	PA0163	ORF65	0.99987	3.67e-10	Transcriptional regulators
Early	PA0174	ORF65	0.999632	5e-09	Hypothetical, unclassified, unknown
Early	PA0332	ORF65	0.999538	8.8e-09	Hypothetical, unclassified, unknown
Early	PA0468	ORF65	0.999544	8.54e-09	Hypothetical, unclassified, unknown
Early	PA0536	ORF65	0.999536	8.91e-09	Hypothetical, unclassified, unknown
Early	PA0614	ORF65	0.999569	7.4e-09	Hypothetical, unclassified, unknown
Early	PA0627	ORF65	0.99954	8.71e-09	Related to phage, transposon, or plasmid
Early	PA0629	ORF65	0.999538	8.83e-09	Related to phage, transposon, or plasmid
Early	PA0630	ORF65	0.999548	8.36e-09	Related to phage, transposon, or plasmid
Early	PA0631	ORF65	0.999531	9.13e-09	Related to phage, transposon, or plasmid
Early	PA0635	ORF65	0.999592	6.45e-09	Related to phage, transposon, or plasmid
Early	PA0717	ORF65	0.999561	7.74e-09	Hypothetical, unclassified, unknown ; Related to phage, transposon, or plasmid
Early	PA0719	ORF65	0.999557	7.93e-09	Hypothetical, unclassified, unknown ; Related to phage, transposon, or plasmid
Early	PA0779	ORF65	0.999541	8.65e-09	Putative enzymes
Early	PA0908	ORF65	0.99958	6.96e-09	Hypothetical, unclassified, unknown
Early	PA1213	ORF65	0.99959	6.54e-09	Hypothetical, unclassified, unknown
Early	PA1221	ORF65	0.999595	6.35e-09	Hypothetical, unclassified, unknown
Early	PA1235	ORF65	0.99955	8.26e-09	Transcriptional regulators
Early	PA1236	ORF65	0.999548	8.34e-09	Membrane proteins ; Transport of small molecules
Early	PA1262	ORF65	0.999604	5.98e-09	Membrane proteins ; Transport of small molecules
Early	PA1369	ORF65	0.999573	7.25e-09	Hypothetical, unclassified, unknown
Early	PA1387	ORF65	0.999564	7.6e-09	Hypothetical, unclassified, unknown
Early	PA1466	ORF65	0.999537	8.86e-09	Hypothetical, unclassified, unknown
Early	PA1541	ORF65	0.999549	8.31e-09	Membrane proteins ; Transport of small molecules
Early	PA1599	ORF65	0.999548	8.34e-09	Transcriptional regulators
Early	PA2116	ORF65	0.999536	8.91e-09	Hypothetical, unclassified, unknown
Early	PA2407	ORF65	0.999542	8.62e-09	Motility & Attachment
Early	PA2603.1	ORF65	0.999561	7.78e-09	Non-coding RNA gene
Early	PA2747	ORF65	0.999534	9.02e-09	Hypothetical, unclassified, unknown
Early	PA3370	ORF65	0.999539	8.74e-09	Membrane proteins
Early	PA3371	ORF65	0.999534	8.98e-09	Hypothetical, unclassified, unknown
Early	PA4582	ORF65	0.999552	8.18e-09	Hypothetical, unclassified, unknown
Early	PA4583	ORF65	0.999547	8.38e-09	Hypothetical, unclassified, unknown
Early	PA4916	ORF65	0.999532	9.1e-09	Hypothetical, unclassified, unknown
Early	PA4917	ORF65	0.999539	8.75e-09	Hypothetical, unclassified, unknown
Early	PA4918	ORF65	0.999548	8.33e-09	Hypothetical, unclassified, unknown
Early	PA5481	ORF65	0.999535	8.95e-09	Hypothetical, unclassified, unknown
Early	PA0163	ORF66	0.999414	1.6e-08	Transcriptional regulators
Early	dnaN	ORF67	0.999025	5.7e-08	DNA replication, recombination, modification and repair
Early	gyrB	ORF67	0.99927	2.77e-08	DNA replication, recombination, modification and repair
Early	hcp1	ORF67	0.999083	4.88e-08	Secreted Factors (toxins, enzymes, alginate)
Early	osmC	ORF67	0.999242	3.03e-08	Adaptation, Protection
Early	prlC	ORF67	0.99911	4.53e-08	Translation, post-translational modification, degradation
Early	recF	ORF67	0.999233	3.13e-08	DNA replication, recombination, modification and repair
Early	PA0020	ORF67	0.999444	1.4e-08	Hypothetical, unclassified, unknown
Early	PA0038	ORF67	0.999406	1.65e-08	Hypothetical, unclassified, unknown
Early	PA0039	ORF67	0.99915	4.04e-08	Hypothetical, unclassified, unknown
Early	PA0060	ORF67	0.999148	4.07e-08	Hypothetical, unclassified, unknown
Early	PA0068	ORF67	0.999228	3.18e-08	Hypothetical, unclassified, unknown
Early	PA0070	ORF67	0.999532	9.1e-09	Membrane proteins
Early	PA0071	ORF67	0.999061	5.19e-08	Hypothetical, unclassified, unknown
Early	PA0084	ORF67	0.999115	4.47e-08	Hypothetical, unclassified, unknown
Early	PA0119	ORF67	0.999388	1.78e-08	Transport of small molecules
Early	PA0130	ORF67	0.999623	5.3e-09	Putative enzymes
Early	PA0163	ORF67	0.999182	3.67e-08	Transcriptional regulators
Early	PA0169	ORF67	0.999012	5.89e-08	Hypothetical, unclassified, unknown
Early	PA0315	ORF67	0.999014	5.86e-08	Hypothetical, unclassified, unknown
Early	PA0388	ORF67	0.999073	5.02e-08	Hypothetical, unclassified, unknown
Early	PA0563	ORF67	0.999	6.06e-08	Hypothetical, unclassified, unknown
Early	chpB	ORF68	0.999769	1.56e-09	Chemotaxis
Early	gcdH	ORF68	0.999781	1.37e-09	Fatty acid and phospholipid metabolism ; Amino acid biosynthesis and metabolism
Early	nirC	ORF68	0.999741	2.07e-09	Biosynthesis of cofactors, prosthetic groups and carriers ; Energy metabolism
Early	nirJ	ORF68	0.999811	9.4e-10	Biosynthesis of cofactors, prosthetic groups and carriers ; Energy metabolism
Early	nirL	ORF68	0.999791	1.21e-09	Energy metabolism ; Biosynthesis of cofactors, prosthetic groups and carriers
Early	nirN	ORF68	0.999801	1.07e-09	Biosynthesis of cofactors, prosthetic groups and carriers ; Energy metabolism
Early	nirS	ORF68	0.999738	2.13e-09	Energy metabolism
Early	pntAA	ORF68	0.999744	2.01e-09	Energy metabolism ; Transport of small molecules
Early	pntB	ORF68	0.999746	1.98e-09	Transport of small molecules ; Energy metabolism
Early	trpB	ORF68	0.99986	4.44e-10	Amino acid biosynthesis and metabolism
Early	PA0063	ORF68	0.999783	1.33e-09	Hypothetical, unclassified, unknown
Early	PA0072	ORF68	0.999763	1.67e-09	Membrane proteins
Early	PA0079	ORF68	0.9998	1.09e-09	Hypothetical, unclassified, unknown
Early	PA0144	ORF68	0.999753	1.84e-09	Hypothetical, unclassified, unknown
Early	PA0146	ORF68	0.999773	1.49e-09	Hypothetical, unclassified, unknown
Early	PA0149	ORF68	0.99976	1.72e-09	Transcriptional regulators
Early	PA0172	ORF68	0.999756	1.79e-09	Hypothetical, unclassified, unknown
Early	PA0174	ORF68	0.999769	1.55e-09	Hypothetical, unclassified, unknown
Early	PA0184	ORF68	0.999793	1.19e-09	Transport of small molecules
Early	PA0209	ORF68	0.99974	2.1e-09	Putative enzymes
Early	PA0218	ORF68	0.999777	1.42e-09	Transcriptional regulators
Early	PA0233	ORF68	0.999736	2.17e-09	Transcriptional regulators
Early	PA0285	ORF68	0.999765	1.62e-09	Membrane proteins
Early	PA0306	ORF68	0.999748	1.94e-09	Transcriptional regulators
Early	PA0324	ORF68	0.999757	1.77e-09	Membrane proteins ; Transport of small molecules
Early	PA0326	ORF68	0.999736	2.18e-09	Transport of small molecules
Early	PA0327	ORF68	0.999755	1.8e-09	Hypothetical, unclassified, unknown
Early	PA0348	ORF68	0.9998	1.09e-09	Hypothetical, unclassified, unknown
Early	PA0349	ORF68	0.999799	1.1e-09	Membrane proteins
Early	PA0400	ORF68	0.999744	2.02e-09	Amino acid biosynthesis and metabolism
Early	PA0446	ORF68	0.999763	1.66e-09	Hypothetical, unclassified, unknown
Early	PA0453	ORF68	0.999744	2.02e-09	Hypothetical, unclassified, unknown
Early	PA0510	ORF68	0.999809	9.72e-10	Biosynthesis of cofactors, prosthetic groups and carriers ; Energy metabolism
Early	PA0512	ORF68	0.999802	1.06e-09	Hypothetical, unclassified, unknown ; Energy metabolism
Early	PA0515	ORF68	0.999743	2.03e-09	Biosynthesis of cofactors, prosthetic groups and carriers ; Energy metabolism ; Transcriptional regulators
Early	PA0525	ORF68	0.999779	1.39e-09	Energy metabolism
Early	PA0569	ORF68	0.999737	2.15e-09	Hypothetical, unclassified, unknown
Early	PA0603	ORF68	0.999747	1.96e-09	Transport of small molecules
Early	PA0635	ORF68	0.999742	2.05e-09	Related to phage, transposon, or plasmid
Early	PA0646	ORF68	0.999736	2.18e-09	Related to phage, transposon, or plasmid
Early	PA0725	ORF68	0.999743	2.03e-09	Hypothetical, unclassified, unknown ; Related to phage, transposon, or plasmid
Early	PA0752	ORF68	0.999758	1.76e-09	Membrane proteins
Early	PA0800	ORF68	0.999789	1.25e-09	Membrane proteins
Early	PA0816	ORF68	0.99974	2.1e-09	Transcriptional regulators
Early	PA0908	ORF68	0.999758	1.75e-09	Hypothetical, unclassified, unknown
Early	PA1090	ORF68	0.99974	2.08e-09	Hypothetical, unclassified, unknown
Early	PA1218	ORF68	0.999748	1.93e-09	Hypothetical, unclassified, unknown
Early	PA1369	ORF68	0.999735	2.19e-09	Hypothetical, unclassified, unknown
Early	PA1372	ORF68	0.999736	2.18e-09	Hypothetical, unclassified, unknown
Early	PA1435	ORF68	0.999755	1.81e-09	Transport of small molecules
Early	ahpC	ORF69	0.999633	4.96e-09	Adaptation, Protection
Early	aroE	ORF69	0.999372	1.9e-08	Amino acid biosynthesis and metabolism
Early	coaD	ORF69	0.999338	2.17e-08	Central intermediary metabolism
Early	def	ORF69	0.999726	2.39e-09	Translation, post-translational modification, degradation
Early	dnaN	ORF69	0.999717	2.59e-09	DNA replication, recombination, modification and repair
Early	gyrB	ORF69	0.999796	1.14e-09	DNA replication, recombination, modification and repair
Early	hcp1	ORF69	0.999439	1.43e-08	Secreted Factors (toxins, enzymes, alginate)
Early	ilvD	ORF69	0.999338	2.16e-08	Biosynthesis of cofactors, prosthetic groups and carriers ; Amino acid biosynthesis and metabolism
Early	lptA	ORF69	0.999537	8.85e-09	Fatty acid and phospholipid metabolism
Early	mucA	ORF69	0.999341	2.14e-08	Transcriptional regulators ; Cell wall / LPS / capsule ; Secreted Factors (toxins, enzymes, alginate)
Early	oprE	ORF69	0.999536	8.89e-09	Membrane proteins ; Transport of small molecules
Early	osmC	ORF69	0.999626	5.2e-09	Adaptation, Protection
Early	pasP	ORF69	0.999419	1.56e-08	Secreted Factors (toxins, enzymes, alginate)
Early	pilJ	ORF69	0.999355	2.03e-08	Chemotaxis ; Motility & Attachment
Early	prlC	ORF69	0.999542	8.64e-09	Translation, post-translational modification, degradation
Early	recF	ORF69	0.999693	3.17e-09	DNA replication, recombination, modification and repair
Early	rpoD	ORF69	0.999346	2.1e-08	Transcriptional regulators
Early	rpsU	ORF69	0.999409	1.63e-08	Translation, post-translational modification, degradation
Early	rsmA	ORF69	0.99934	2.15e-08	Translation, post-translational modification, degradation
Early	rsmY	ORF69	0.999394	1.74e-08	Non-coding RNA gene
Early	spuI	ORF69	0.999542	8.62e-09	Putative enzymes
Early	PA0006	ORF69	0.999453	1.34e-08
Early	PA0012	ORF69	0.999399	1.7e-08	Hypothetical, unclassified, unknown
Early	PA0020	ORF69	0.99986	4.47e-10	Hypothetical, unclassified, unknown
Early	PA0038	ORF69	0.999421	1.55e-08	Hypothetical, unclassified, unknown
Early	PA0039	ORF69	0.999481	1.18e-08	Hypothetical, unclassified, unknown
Early	PA0045	ORF69	0.999378	1.85e-08	Hypothetical, unclassified, unknown
Early	PA0046	ORF69	0.999458	1.31e-08	Hypothetical, unclassified, unknown
Early	PA0050	ORF69	0.999469	1.25e-08	Hypothetical, unclassified, unknown
Early	PA0060	ORF69	0.999603	6.04e-09	Hypothetical, unclassified, unknown
Early	PA0068	ORF69	0.999705	2.87e-09	Hypothetical, unclassified, unknown
Early	PA0070	ORF69	0.999712	2.71e-09	Membrane proteins
Early	PA0071	ORF69	0.999552	8.16e-09	Hypothetical, unclassified, unknown
Early	PA0084	ORF69	0.999415	1.59e-08	Hypothetical, unclassified, unknown
Early	PA0119	ORF69	0.999825	7.82e-10	Transport of small molecules
Early	PA0130	ORF69	0.999835	6.73e-10	Putative enzymes
Early	PA0141	ORF69	0.999559	7.83e-09	Hypothetical, unclassified, unknown
Early	PA0169	ORF69	0.999513	1e-08	Hypothetical, unclassified, unknown
Early	PA0201	ORF69	0.999458	1.31e-08	Hypothetical, unclassified, unknown
Early	PA0315	ORF69	0.999564	7.62e-09	Hypothetical, unclassified, unknown
Early	PA0318	ORF69	0.999347	2.09e-08	Putative enzymes
Early	PA0329	ORF69	0.99944	1.42e-08	Hypothetical, unclassified, unknown
Early	PA0387	ORF69	0.999484	1.16e-08	Hypothetical, unclassified, unknown
Early	PA0388	ORF69	0.99957	7.37e-09	Hypothetical, unclassified, unknown
Early	PA0398	ORF69	0.999386	1.79e-08	Hypothetical, unclassified, unknown
Early	PA0449	ORF69	0.999348	2.08e-08	Hypothetical, unclassified, unknown
Early	PA0456	ORF69	0.999425	1.52e-08	Transcriptional regulators ; Adaptation, Protection
Early	PA0460	ORF69	0.999427	1.51e-08	Hypothetical, unclassified, unknown
Early	PA0506	ORF69	0.999365	1.95e-08	Putative enzymes
Early	PA0563	ORF69	0.999457	1.32e-08	Hypothetical, unclassified, unknown
Early	coaB	ORF70	0.999827	7.61e-10	Related to phage, transposon, or plasmid
Early	coaD	ORF70	0.999824	7.91e-10	Central intermediary metabolism
Early	hcp1	ORF70	0.999906	1.64e-10	Secreted Factors (toxins, enzymes, alginate)
Early	ilvD	ORF70	0.999828	7.4e-10	Biosynthesis of cofactors, prosthetic groups and carriers ; Amino acid biosynthesis and metabolism
Early	lptA	ORF70	0.999878	3.15e-10	Fatty acid and phospholipid metabolism
Early	mucA	ORF70	0.999832	7e-10	Transcriptional regulators ; Cell wall / LPS / capsule ; Secreted Factors (toxins, enzymes, alginate)
Early	oprE	ORF70	0.999869	3.77e-10	Membrane proteins ; Transport of small molecules
Early	osmC	ORF70	0.999916	1.26e-10	Adaptation, Protection
Early	pasP	ORF70	0.999887	2.6e-10	Secreted Factors (toxins, enzymes, alginate)
Early	prlC	ORF70	0.999912	1.38e-10	Translation, post-translational modification, degradation
Early	rpsU	ORF70	0.999864	4.11e-10	Translation, post-translational modification, degradation
Early	rsmA	ORF70	0.999837	6.47e-10	Translation, post-translational modification, degradation
Early	rsmY	ORF70	0.999877	3.23e-10	Non-coding RNA gene
Early	speD	ORF70	0.999829	7.36e-10	Central intermediary metabolism
Early	spuB	ORF70	0.999826	7.63e-10	Putative enzymes
Early	spuC	ORF70	0.999848	5.44e-10	Putative enzymes
Early	spuI	ORF70	0.999887	2.6e-10	Putative enzymes
Early	PA0006	ORF70	0.999847	5.58e-10
Early	PA0012	ORF70	0.999834	6.77e-10	Hypothetical, unclassified, unknown
Early	PA0046	ORF70	0.999862	4.31e-10	Hypothetical, unclassified, unknown
Early	PA0050	ORF70	0.999854	4.91e-10	Hypothetical, unclassified, unknown
Early	PA0060	ORF70	0.999883	2.81e-10	Hypothetical, unclassified, unknown
Early	PA0068	ORF70	0.999898	2.01e-10	Hypothetical, unclassified, unknown
Early	PA0071	ORF70	0.999903	1.76e-10	Hypothetical, unclassified, unknown
Early	PA0073	ORF70	0.999851	5.21e-10	Transport of small molecules
Early	PA0084	ORF70	0.999919	1.13e-10	Hypothetical, unclassified, unknown
Early	PA0088	ORF70	0.999825	7.79e-10	Hypothetical, unclassified, unknown
Early	PA0119	ORF70	0.999849	5.42e-10	Transport of small molecules
Early	PA0126	ORF70	0.999832	7.05e-10	Hypothetical, unclassified, unknown
Early	PA0130	ORF70	0.99988	3.05e-10	Putative enzymes
Early	PA0141	ORF70	0.99984	6.19e-10	Hypothetical, unclassified, unknown
Early	PA0169	ORF70	0.999893	2.3e-10	Hypothetical, unclassified, unknown
Early	PA0201	ORF70	0.99987	3.68e-10	Hypothetical, unclassified, unknown
Early	PA0263.1	ORF70	0.999854	4.96e-10	Non-coding RNA gene
Early	PA0315	ORF70	0.999913	1.35e-10	Hypothetical, unclassified, unknown
Early	PA0318	ORF70	0.999837	6.56e-10	Putative enzymes
Early	PA0329	ORF70	0.999878	3.14e-10	Hypothetical, unclassified, unknown
Early	PA0333	ORF70	0.999824	7.84e-10	Putative enzymes
Early	PA0365	ORF70	0.999856	4.79e-10	Membrane proteins
Early	PA0387	ORF70	0.99987	3.73e-10	Hypothetical, unclassified, unknown
Early	PA0388	ORF70	0.999888	2.52e-10	Hypothetical, unclassified, unknown
Early	PA0398	ORF70	0.999855	4.87e-10	Hypothetical, unclassified, unknown
Early	PA0422	ORF70	0.999853	5e-10	Hypothetical, unclassified, unknown
Early	PA0449	ORF70	0.999825	7.78e-10	Hypothetical, unclassified, unknown
Early	PA0456	ORF70	0.99989	2.45e-10	Transcriptional regulators ; Adaptation, Protection
Early	PA0460	ORF70	0.999867	3.95e-10	Hypothetical, unclassified, unknown
Early	PA0506	ORF70	0.999846	5.68e-10	Putative enzymes
Early	PA0563	ORF70	0.9999	1.93e-10	Hypothetical, unclassified, unknown
Early	PA0655	ORF70	0.999827	7.55e-10	Hypothetical, unclassified, unknown
Early	PA0985	ORF70	0.999825	7.76e-10	Membrane proteins ; Secreted Factors (toxins, enzymes, alginate)
Early	ahpC	ORF71	0.999792	1.2e-09	Adaptation, Protection
Early	coaD	ORF71	0.999805	1.02e-09	Central intermediary metabolism
Early	fdx1	ORF71	0.999799	1.1e-09	Energy metabolism
Early	ilvD	ORF71	0.999799	1.1e-09	Biosynthesis of cofactors, prosthetic groups and carriers ; Amino acid biosynthesis and metabolism
Early	lptA	ORF71	0.9999	1.94e-10	Fatty acid and phospholipid metabolism
Early	mucA	ORF71	0.999801	1.08e-09	Transcriptional regulators ; Cell wall / LPS / capsule ; Secreted Factors (toxins, enzymes, alginate)
Early	oprE	ORF71	0.999903	1.79e-10	Membrane proteins ; Transport of small molecules
Early	osmC	ORF71	0.999829	7.3e-10	Adaptation, Protection
Early	pasP	ORF71	0.999813	9.12e-10	Secreted Factors (toxins, enzymes, alginate)
Early	pilG	ORF71	0.99979	1.23e-09	Two-component regulatory systems ; Chemotaxis ; Motility & Attachment
Early	pilJ	ORF71	0.999822	8.09e-10	Chemotaxis ; Motility & Attachment
Early	pilT	ORF71	0.999781	1.36e-09	Cell wall / LPS / capsule ; Motility & Attachment
Early	prlC	ORF71	0.999848	5.43e-10	Translation, post-translational modification, degradation
Early	rpiA	ORF71	0.999809	9.73e-10	Energy metabolism
Early	rpoD	ORF71	0.999811	9.41e-10	Transcriptional regulators
Early	rpsU	ORF71	0.999825	7.8e-10	Translation, post-translational modification, degradation
Early	rsmA	ORF71	0.999799	1.1e-09	Translation, post-translational modification, degradation
Early	rsmY	ORF71	0.999796	1.15e-09	Non-coding RNA gene
Early	spuB	ORF71	0.999786	1.29e-09	Putative enzymes
Early	spuC	ORF71	0.999782	1.35e-09	Putative enzymes
Early	spuI	ORF71	0.99988	3.05e-10	Putative enzymes
Early	thiG	ORF71	0.999796	1.14e-09	Biosynthesis of cofactors, prosthetic groups and carriers
Early	PA0006	ORF71	0.999853	5.04e-10
Early	PA0012	ORF71	0.999812	9.35e-10	Hypothetical, unclassified, unknown
Early	PA0046	ORF71	0.999804	1.04e-09	Hypothetical, unclassified, unknown
Early	PA0050	ORF71	0.999858	4.58e-10	Hypothetical, unclassified, unknown
Early	PA0060	ORF71	0.999809	9.72e-10	Hypothetical, unclassified, unknown
Early	PA0068	ORF71	0.999892	2.34e-10	Hypothetical, unclassified, unknown
Early	PA0071	ORF71	0.999791	1.21e-09	Hypothetical, unclassified, unknown
Early	PA0119	ORF71	0.999944	4.47e-11	Transport of small molecules
Early	PA0130	ORF71	0.999832	6.98e-10	Putative enzymes
Early	PA0141	ORF71	0.999919	1.12e-10	Hypothetical, unclassified, unknown
Early	PA0169	ORF71	0.999864	4.15e-10	Hypothetical, unclassified, unknown
Early	PA0201	ORF71	0.999808	9.79e-10	Hypothetical, unclassified, unknown
Early	PA0307	ORF71	0.999797	1.13e-09	Hypothetical, unclassified, unknown
Early	PA0315	ORF71	0.99987	3.72e-10	Hypothetical, unclassified, unknown
Early	PA0318	ORF71	0.999797	1.13e-09	Putative enzymes
Early	PA0329	ORF71	0.999838	6.44e-10	Hypothetical, unclassified, unknown
Early	PA0387	ORF71	0.999863	4.24e-10	Hypothetical, unclassified, unknown
Early	PA0388	ORF71	0.9999	1.93e-10	Hypothetical, unclassified, unknown
Early	PA0394	ORF71	0.999798	1.12e-09	Hypothetical, unclassified, unknown
Early	PA0398	ORF71	0.999808	9.76e-10	Hypothetical, unclassified, unknown
Early	PA0449	ORF71	0.999813	9.24e-10	Hypothetical, unclassified, unknown
Early	PA0456	ORF71	0.999814	9e-10	Transcriptional regulators ; Adaptation, Protection
Early	PA0460	ORF71	0.99984	6.25e-10	Hypothetical, unclassified, unknown
Early	PA0505	ORF71	0.999795	1.16e-09	Hypothetical, unclassified, unknown
Early	PA0506	ORF71	0.999814	9.07e-10	Putative enzymes
Early	PA0563	ORF71	0.999806	1e-09	Hypothetical, unclassified, unknown
Early	PA0655	ORF71	0.999785	1.3e-09	Hypothetical, unclassified, unknown
Early	PA1053	ORF71	0.999786	1.29e-09	Membrane proteins
Middle	chpB	ORF59	0.999426	4.75e-13	Chemotaxis
Middle	gcdH	ORF59	0.999471	3.44e-13	Fatty acid and phospholipid metabolism ; Amino acid biosynthesis and metabolism ; Carbon compound catabolism
Middle	gpuR	ORF59	0.99947	3.44e-13	Transcriptional regulators
Middle	nirC	ORF59	0.999422	4.88e-13	Biosynthesis of cofactors, prosthetic groups and carriers ; Energy metabolism
Middle	nirF	ORF59	0.999549	1.82e-13	Energy metabolism ; Biosynthesis of cofactors, prosthetic groups and carriers
Middle	nirJ	ORF59	0.999567	1.54e-13	Biosynthesis of cofactors, prosthetic groups and carriers ; Energy metabolism
Middle	nirL	ORF59	0.999601	1.11e-13	Energy metabolism ; Biosynthesis of cofactors, prosthetic groups and carriers
Middle	nirN	ORF59	0.999512	2.48e-13	Biosynthesis of cofactors, prosthetic groups and carriers ; Energy metabolism
Middle	nirS	ORF59	0.999525	2.23e-13	Energy metabolism
Middle	norB	ORF59	0.999504	2.64e-13	Energy metabolism
Middle	norC	ORF59	0.999424	4.81e-13	Energy metabolism
Middle	pilK	ORF59	0.999432	4.55e-13	Chemotaxis ; Motility & Attachment
Middle	ptsP	ORF59	0.999465	3.58e-13	Transport of small molecules
Middle	PA0450	ORF59	0.999415	5.14e-13	Membrane proteins ; Transport of small molecules
Middle	PA0325	ORF59	0.999417	5.04e-13	Membrane proteins ; Transport of small molecules
Middle	PA0816	ORF59	0.999419	4.97e-13	Transcriptional regulators
Middle	PA0066	ORF59	0.99942	4.94e-13	Hypothetical, unclassified, unknown
Middle	PA0113	ORF59	0.999426	4.76e-13	Energy metabolism
Middle	PA0400	ORF59	0.999426	4.75e-13	Amino acid biosynthesis and metabolism
Middle	PA0361	ORF59	0.999426	4.74e-13	Amino acid biosynthesis and metabolism
Middle	PA0800	ORF59	0.999435	4.45e-13	Membrane proteins
Middle	PA0349	ORF59	0.999455	3.86e-13	Membrane proteins
Middle	PA0752	ORF59	0.999457	3.79e-13	Membrane proteins
Middle	PA0585	ORF59	0.999457	3.79e-13	Hypothetical, unclassified, unknown
Middle	PA0446	ORF59	0.999457	3.79e-13	Hypothetical, unclassified, unknown
Middle	PA0144	ORF59	0.999458	3.77e-13	Hypothetical, unclassified, unknown
Middle	PA0326	ORF59	0.999459	3.75e-13	Transport of small molecules
Middle	PA0440	ORF59	0.99946	3.73e-13	Putative enzymes
Middle	PA0178	ORF59	0.999461	3.7e-13	Chemotaxis ; Adaptation, Protection ; Two-component regulatory systems
Middle	PA0306	ORF59	0.999466	3.55e-13	Transcriptional regulators
Middle	PA0453	ORF59	0.999469	3.48e-13	Hypothetical, unclassified, unknown
Middle	PA0021	ORF59	0.99949	2.96e-13	Membrane proteins
Middle	PA0324	ORF59	0.9995	2.74e-13	Membrane proteins ; Transport of small molecules
Middle	PA0146	ORF59	0.999503	2.67e-13	Hypothetical, unclassified, unknown
Middle	PA0149	ORF59	0.999505	2.62e-13	Transcriptional regulators
Middle	PA0285	ORF59	0.999506	2.6e-13	Membrane proteins
Middle	PA0327	ORF59	0.999507	2.57e-13	Hypothetical, unclassified, unknown
Middle	PA0348	ORF59	0.999509	2.54e-13	Hypothetical, unclassified, unknown
Middle	PA0179	ORF59	0.999518	2.37e-13	Chemotaxis ; Adaptation, Protection ; Two-component regulatory systems
Middle	PA0172	ORF59	0.999518	2.37e-13	Hypothetical, unclassified, unknown
Middle	PA0510	ORF59	0.999522	2.29e-13	Biosynthesis of cofactors, prosthetic groups and carriers ; Energy metabolism
Middle	PA0063	ORF59	0.999522	2.28e-13	Hypothetical, unclassified, unknown
Middle	PA0014	ORF59	0.999525	2.22e-13	Hypothetical, unclassified, unknown
Middle	PA0094	ORF59	0.999527	2.19e-13	Hypothetical, unclassified, unknown
Middle	PA0209	ORF59	0.999532	2.09e-13	Putative enzymes
Middle	PA0515	ORF59	0.999539	1.97e-13	Biosynthesis of cofactors, prosthetic groups and carriers ; Energy metabolism ; Transcriptional regulators
Middle	PA0525	ORF59	0.99954	1.95e-13	Energy metabolism
Middle	PA0069	ORF59	0.99954	1.95e-13	Hypothetical, unclassified, unknown
Middle	PA0184	ORF59	0.999564	1.58e-13	Transport of small molecules
Middle	PA0512	ORF59	0.999577	1.39e-13	Hypothetical, unclassified, unknown ; Energy metabolism
Middle	dnaN	ORF66	0.999151	2.27e-12	DNA replication, recombination, modification and repair
Middle	gyrB	ORF66	0.999148	2.3e-12	DNA replication, recombination, modification and repair
Middle	recF	ORF66	0.999166	2.11e-12	DNA replication, recombination, modification and repair
Middle	PA0011	ORF66	0.999415	5.1e-13	Cell wall / LPS / capsule
Middle	def	ORF67	0.999148	2.3e-12	Translation, post-translational modification, degradation
Middle	dnaN	ORF67	0.999527	2.18e-13	DNA replication, recombination, modification and repair
Middle	gyrB	ORF67	0.999533	2.08e-13	DNA replication, recombination, modification and repair
Middle	PA0003	ORF67	0.999548	1.82e-13	DNA replication, recombination, modification and repair
Middle	PA0070	ORF67	0.999087	3.04e-12	Membrane proteins
Middle	PA0020	ORF67	0.999099	2.89e-12	Hypothetical, unclassified, unknown
Middle	PA0039	ORF67	0.999156	2.21e-12	Hypothetical, unclassified, unknown
Middle	PA0011	ORF67	0.999614	9.68e-14	Cell wall / LPS / capsule
Middle	def	ORF71	0.999038	3.75e-12	Translation, post-translational modification, degradation
Middle	PA0011	ORF71	0.999037	3.75e-12	Cell wall / LPS / capsule
Middle	PA0163	ORF71	0.999074	3.21e-12	Transcriptional regulators
Middle	PA0130	ORF71	0.999079	3.14e-12	Putative enzymes
Middle	PA0119	ORF71	0.999314	9.69e-13	Transport of small molecules
Late	dnaN	ORF25	0.999137	3.04e-05	Amino acid biosynthesis and metabolism
Late	lptA	ORF25	0.999007	3.75e-05	Transport of small molecules
Late	pasP	ORF25	0.999056	3.48e-05	DNA replication, recombination, modification and repair
Late	recF	ORF25	0.999001	3.79e-05	Translation, post-translational modification, degradation
Late	trkA	ORF25	0.999068	3.42e-05	DNA replication, recombination, modification and repair
Late	PA0011	ORF25	0.999103	3.23e-05	Cell wall / LPS / capsule
Late	PA0046	ORF25	0.999292	2.26e-05	Hypothetical, unclassified, unknown
Late	PA0119	ORF25	0.99901	3.74e-05	Transport of small molecules
Late	PA0132	ORF25	0.99907	3.41e-05	Amino acid biosynthesis and metabolism
Late	PA0136	ORF25	0.999126	3.1e-05	Transport of small molecules
Late	PA0163	ORF25	0.999173	2.85e-05	Transcriptional regulators
Late	PA0174	ORF25	0.999271	2.36e-05	Hypothetical, unclassified, unknown
Late	PA0201	ORF25	0.999165	2.9e-05	Hypothetical, unclassified, unknown
Late	PA0223	ORF25	0.999114	3.17e-05	Cell wall / LPS / capsule ; Amino acid biosynthesis and metabolism
Late	PA0387	ORF25	0.999016	3.71e-05	Hypothetical, unclassified, unknown
Late	dnaN	ORF32	0.999082	3.34e-05	Adaptation, Protection
Late	dnaN	ORF32	0.99934	2.04e-05	Amino acid biosynthesis and metabolism
Late	exbD1	ORF32	0.999082	3.34e-05	Biosynthesis of cofactors, prosthetic groups and carriers
Late	gabP	ORF32	0.999108	3.2e-05	Transport of small molecules
Late	lptA	ORF32	0.999359	1.95e-05	Transport of small molecules
Late	nirS	ORF32	0.999237	2.53e-05	Transport of small molecules
Late	pcaD	ORF32	0.999096	3.26e-05	DNA replication, recombination, modification and repair
Late	prlC	ORF32	0.999194	2.75e-05	Carbon compound catabolism
Late	putA	ORF32	0.999081	3.35e-05	Nucleotide biosynthesis and metabolism
Late	recF	ORF32	0.999146	2.99e-05	Carbon compound catabolism
Late	recF	ORF32	0.999255	2.44e-05	Translation, post-translational modification, degradation
Late	senC	ORF32	0.9991	3.24e-05	Amino acid biosynthesis and metabolism
Late	spuH	ORF32	0.999104	3.22e-05	Nucleotide biosynthesis and metabolism ; Transcriptional regulators
Late	trkA	ORF32	0.999087	3.31e-05	DNA replication, recombination, modification and repair
Late	PA0011	ORF32	0.999079	3.36e-05	Cell wall / LPS / capsule
Late	PA0021	ORF32	0.999141	3.02e-05	Membrane proteins
Late	PA0033	ORF32	0.999209	2.67e-05	Hypothetical, unclassified, unknown
Late	PA0046	ORF32	0.99954	1.18e-05	Hypothetical, unclassified, unknown
Late	PA0119	ORF32	0.999153	2.96e-05	Transport of small molecules
Late	PA0120	ORF32	0.99915	2.97e-05	Transcriptional regulators
Late	PA0126	ORF32	0.999148	2.99e-05	Hypothetical, unclassified, unknown
Late	PA0130	ORF32	0.999214	2.65e-05	Putative enzymes
Late	PA0132	ORF32	0.999284	2.3e-05	Amino acid biosynthesis and metabolism
Late	PA0136	ORF32	0.999315	2.15e-05	Transport of small molecules
Late	PA0163	ORF32	0.999381	1.85e-05	Transcriptional regulators
Late	PA0167	ORF32	0.999127	3.1e-05	Transcriptional regulators
Late	PA0173	ORF32	0.999077	3.37e-05	Adaptation, Protection ; Chemotaxis
Late	PA0174	ORF32	0.999499	1.35e-05	Hypothetical, unclassified, unknown
Late	PA0181	ORF32	0.999187	2.78e-05	Transcriptional regulators
Late	PA0185	ORF32	0.999125	3.11e-05	Membrane proteins ; Transport of small molecules
Late	PA0200	ORF32	0.999204	2.7e-05	Hypothetical, unclassified, unknown
Late	PA0201	ORF32	0.999355	1.97e-05	Hypothetical, unclassified, unknown
Late	PA0202	ORF32	0.999209	2.67e-05	Putative enzymes
Late	PA0203	ORF32	0.999149	2.98e-05	Transport of small molecules
Late	PA0218	ORF32	0.999227	2.58e-05	Transcriptional regulators
Late	PA0223	ORF32	0.999398	1.77e-05	Cell wall / LPS / capsule ; Amino acid biosynthesis and metabolism
Late	PA0225	ORF32	0.999186	2.79e-05	Transcriptional regulators
Late	PA0263.1	ORF32	0.999226	2.58e-05	Non-coding RNA gene
Late	PA0321	ORF32	0.999079	3.36e-05	Putative enzymes
Late	PA0368	ORF32	0.999087	3.31e-05	Hypothetical, unclassified, unknown
Late	PA0369	ORF32	0.999204	2.69e-05	Hypothetical, unclassified, unknown
Late	PA0387	ORF32	0.999247	2.48e-05	Hypothetical, unclassified, unknown
Late	PA0388	ORF32	0.999226	2.59e-05	Hypothetical, unclassified, unknown
Late	PA0419	ORF32	0.99908	3.35e-05	Hypothetical, unclassified, unknown
Late	PA0479	ORF32	0.999111	3.18e-05	Transcriptional regulators
Late	PA0563	ORF32	0.999083	3.33e-05	Hypothetical, unclassified, unknown
Late	PA0635	ORF32	0.999082	3.34e-05	Related to phage, transposon, or plasmid
Late	PA0668.1	ORF32	0.999082	3.34e-05	Non-coding RNA gene
Late	PA1372	ORF32	0.999094	3.27e-05	Hypothetical, unclassified, unknown
Late	PA1500	ORF32	0.999111	3.18e-05	Putative enzymes
Late	PA0011	ORF34	0.999019	3.69e-05	Cell wall / LPS / capsule
Late	recF	ORF35	0.999031	3.62e-05	Transport of small molecules ; Energy metabolism
Late	PA0006	ORF35	0.999136	3.05e-05
Late	PA0010	ORF37	0.999099	3.25e-05	DNA replication, recombination, modification and repair
Late	dnaN	ORF39	0.999951	4.08e-07	Transcriptional regulators
Late	gyrB	ORF39	0.999954	3.77e-07	Membrane proteins ; Transport of small molecules
Late	nuh	ORF39	0.999935	6.23e-07	Protein secretion/export apparatus
Late	pasP	ORF39	0.999957	3.42e-07	Amino acid biosynthesis and metabolism ; Translation, post-translational modification, degradation
Late	pasP	ORF39	0.99993	7.06e-07	Transcriptional regulators
Late	prlC	ORF39	0.999966	2.37e-07	Secreted Factors (toxins, enzymes, alginate)
Late	prlC	ORF39	0.999979	1.14e-07	Biosynthesis of cofactors, prosthetic groups and carriers
Late	putA	ORF39	0.999931	6.86e-07	Amino acid biosynthesis and metabolism ; Central intermediary metabolism
Late	putA	ORF39	0.99993	7.01e-07	Putative enzymes ; Cell wall / LPS / capsule
Late	putA	ORF39	0.999936	6.09e-07	Energy metabolism
Late	pyrR	ORF39	0.999944	5.08e-07	Membrane proteins ; Transport of small molecules
Late	qor	ORF39	0.999941	5.41e-07	Adaptation, Protection
Late	recF	ORF39	0.999929	7.16e-07	Two-component regulatory systems ; Chemotaxis ; Motility & Attachment
Late	recF	ORF39	0.99993	7.03e-07	Hypothetical, unclassified, unknown
Late	recF	ORF39	0.999932	6.74e-07
Late	PA0300	ORF39	0.99993	7.03e-07	Transport of small molecules
Late	PA0020	ORF39	0.999946	4.77e-07	Hypothetical, unclassified, unknown
Late	PA0045	ORF39	0.999938	5.92e-07	Hypothetical, unclassified, unknown
Late	PA0050	ORF39	0.999968	2.15e-07	Hypothetical, unclassified, unknown
Late	PA0054	ORF39	0.999963	2.72e-07	Hypothetical, unclassified, unknown
Late	PA0060	ORF39	0.99995	4.19e-07	Hypothetical, unclassified, unknown
Late	PA0068	ORF39	0.999935	6.29e-07	Hypothetical, unclassified, unknown
Late	PA0070	ORF39	0.999949	4.43e-07	Membrane proteins
Late	PA0071	ORF39	0.999966	2.41e-07	Hypothetical, unclassified, unknown
Late	PA0079	ORF39	0.999971	1.91e-07	Hypothetical, unclassified, unknown
Late	PA0083	ORF39	0.999951	4.11e-07	Hypothetical, unclassified, unknown
Late	PA0092	ORF39	0.999948	4.45e-07	Hypothetical, unclassified, unknown
Late	PA0115	ORF39	0.999949	4.31e-07	Hypothetical, unclassified, unknown
Late	PA0141	ORF39	0.999958	3.22e-07	Hypothetical, unclassified, unknown
Late	PA0159	ORF39	0.999941	5.42e-07	Transcriptional regulators
Late	PA0165	ORF39	0.999948	4.54e-07	Hypothetical, unclassified, unknown
Late	PA0182	ORF39	0.999941	5.49e-07	Putative enzymes
Late	PA0233	ORF39	0.999937	5.94e-07	Transcriptional regulators
Late	PA0234	ORF39	0.999931	6.87e-07	Hypothetical, unclassified, unknown
Late	PA0243	ORF39	0.999938	5.83e-07	Transcriptional regulators
Late	PA0250	ORF39	0.999944	5.07e-07	Hypothetical, unclassified, unknown
Late	PA0259	ORF39	0.999933	6.56e-07	Hypothetical, unclassified, unknown
Late	PA0320	ORF39	0.999939	5.71e-07	Hypothetical, unclassified, unknown
Late	PA0324	ORF39	0.999937	5.95e-07	Membrane proteins ; Transport of small molecules
Late	PA0356	ORF39	0.999931	6.92e-07	Hypothetical, unclassified, unknown
Late	PA0398	ORF39	0.999934	6.45e-07	Hypothetical, unclassified, unknown
Late	PA0421	ORF39	0.999937	6.02e-07	Putative enzymes
Late	PA0422	ORF39	0.999938	5.88e-07	Hypothetical, unclassified, unknown
Late	PA0429	ORF39	0.999962	2.83e-07	Hypothetical, unclassified, unknown
Late	PA0492	ORF39	0.999931	6.92e-07	Hypothetical, unclassified, unknown
Late	PA0587	ORF39	0.999941	5.38e-07	Hypothetical, unclassified, unknown
Late	PA0604	ORF39	0.999944	4.97e-07	Transport of small molecules
Late	PA0618	ORF39	0.999942	5.27e-07	Related to phage, transposon, or plasmid
Late	PA0845	ORF39	0.99993	7.09e-07	Hypothetical, unclassified, unknown
Late	PA1189	ORF39	0.99993	7.04e-07	Hypothetical, unclassified, unknown
Late	dnaN	ORF40	0.999653	7.74e-06	Adaptation, Protection
Late	dnaN	ORF40	0.999753	4.65e-06	Amino acid biosynthesis and metabolism
Late	fha1	ORF40	0.999608	9.32e-06	Related to phage, transposon, or plasmid
Late	gabP	ORF40	0.999616	9.04e-06	Transport of small molecules
Late	gyrB	ORF40	0.999593	9.85e-06	Translation, post-translational modification, degradation
Late	gyrB	ORF40	0.999819	2.92e-06	DNA replication, recombination, modification and repair
Late	lptA	ORF40	0.999601	9.57e-06	Transport of small molecules
Late	opdC	ORF40	0.999616	9.02e-06	Transport of small molecules
Late	pasP	ORF40	0.999586	1.01e-05	Amino acid biosynthesis and metabolism ; Biosynthesis of cofactors, prosthetic groups and carriers
Late	pcaD	ORF40	0.999811	3.12e-06	DNA replication, recombination, modification and repair
Late	qor	ORF40	0.99966	7.52e-06	Membrane proteins ; Transport of small molecules
Late	qor	ORF40	0.999599	9.62e-06	Secreted Factors (toxins, enzymes, alginate)
Late	recF	ORF40	0.999706	6.05e-06	Energy metabolism ; Transport of small molecules
Late	recF	ORF40	0.999675	7.03e-06	Translation, post-translational modification, degradation
Late	spuH	ORF40	0.999758	4.52e-06	Energy metabolism
Late	trpB	ORF40	0.999834	2.57e-06	DNA replication, recombination, modification and repair
Late	PA0527.1	ORF40	0.9996	9.6e-06	Non-coding RNA gene
Late	PA0114	ORF40	0.999611	9.2e-06	Hypothetical, unclassified, unknown
Late	PA0304	ORF40	0.999622	8.82e-06	Membrane proteins ; Transport of small molecules
Late	PA0016	ORF40	0.999671	7.15e-06	Transport of small molecules
Late	PA0036	ORF40	0.999593	9.87e-06	Amino acid biosynthesis and metabolism
Late	PA0011	ORF40	0.999803	3.31e-06	Cell wall / LPS / capsule
Late	PA0015	ORF40	0.999626	8.67e-06	Hypothetical, unclassified, unknown
Late	PA0020	ORF40	0.999592	9.91e-06	Hypothetical, unclassified, unknown
Late	PA0033	ORF40	0.999659	7.56e-06	Hypothetical, unclassified, unknown
Late	PA0039	ORF40	0.999655	7.69e-06	Hypothetical, unclassified, unknown
Late	PA0045	ORF40	0.999659	7.57e-06	Hypothetical, unclassified, unknown
Late	PA0046	ORF40	0.999742	4.97e-06	Hypothetical, unclassified, unknown
Late	PA0070	ORF40	0.999592	9.89e-06	Membrane proteins
Late	PA0084	ORF40	0.999634	8.42e-06	Hypothetical, unclassified, unknown
Late	PA0119	ORF40	0.99974	5.04e-06	Transport of small molecules
Late	PA0126	ORF40	0.999664	7.41e-06	Hypothetical, unclassified, unknown
Late	PA0130	ORF40	0.999683	6.76e-06	Putative enzymes
Late	PA0131	ORF40	0.99974	5.04e-06	Hypothetical, unclassified, unknown
Late	PA0132	ORF40	0.999723	5.54e-06	Amino acid biosynthesis and metabolism
Late	PA0136	ORF40	0.999738	5.08e-06	Transport of small molecules
Late	PA0163	ORF40	0.999765	4.32e-06	Transcriptional regulators
Late	PA0174	ORF40	0.999756	4.57e-06	Hypothetical, unclassified, unknown
Late	PA0200	ORF40	0.999681	6.85e-06	Hypothetical, unclassified, unknown
Late	PA0201	ORF40	0.999773	4.09e-06	Hypothetical, unclassified, unknown
Late	PA0218	ORF40	0.999606	9.39e-06	Transcriptional regulators
Late	PA0223	ORF40	0.999687	6.63e-06	Cell wall / LPS / capsule ; Amino acid biosynthesis and metabolism
Late	PA0224	ORF40	0.999648	7.94e-06	Putative enzymes
Late	PA0369	ORF40	0.999588	1e-05	Hypothetical, unclassified, unknown
Late	PA0387	ORF40	0.999694	6.43e-06	Hypothetical, unclassified, unknown
Late	PA0388	ORF40	0.999669	7.24e-06	Hypothetical, unclassified, unknown
Late	PA0456	ORF40	0.999656	7.65e-06	Transcriptional regulators ; Adaptation, Protection
Late	PA0563	ORF40	0.999599	9.63e-06	Hypothetical, unclassified, unknown
Late	PA0621	ORF40	0.999601	9.56e-06	Related to phage, transposon, or plasmid
Late	PA0632	ORF40	0.999618	8.95e-06	Related to phage, transposon, or plasmid
Late	exbB1	ORF42	0.999183	2.8e-05	Amino acid biosynthesis and metabolism
Late	gyrB	ORF42	0.99903	3.63e-05	DNA replication, recombination, modification and repair
Late	lptA	ORF42	0.999094	3.27e-05	Transport of small molecules
Late	pilG	ORF42	0.999084	3.32e-05	DNA replication, recombination, modification and repair
Late	recF	ORF42	0.999042	3.56e-05	Translation, post-translational modification, degradation
Late	trpB	ORF42	0.99912	3.13e-05	DNA replication, recombination, modification and repair
Late	PA0011	ORF42	0.999066	3.43e-05	Cell wall / LPS / capsule
Late	PA0033	ORF42	0.999016	3.7e-05	Hypothetical, unclassified, unknown
Late	PA0046	ORF42	0.999382	1.85e-05	Hypothetical, unclassified, unknown
Late	PA0119	ORF42	0.999029	3.63e-05	Transport of small molecules
Late	PA0126	ORF42	0.999015	3.71e-05	Hypothetical, unclassified, unknown
Late	PA0130	ORF42	0.999043	3.55e-05	Putative enzymes
Late	PA0132	ORF42	0.999106	3.21e-05	Amino acid biosynthesis and metabolism
Late	PA0136	ORF42	0.999307	2.19e-05	Transport of small molecules
Late	PA0163	ORF42	0.999268	2.38e-05	Transcriptional regulators
Late	PA0174	ORF42	0.999309	2.18e-05	Hypothetical, unclassified, unknown
Late	PA0200	ORF42	0.999041	3.57e-05	Hypothetical, unclassified, unknown
Late	PA0201	ORF42	0.999225	2.59e-05	Hypothetical, unclassified, unknown
Late	PA0223	ORF42	0.999194	2.75e-05	Cell wall / LPS / capsule ; Amino acid biosynthesis and metabolism
Late	PA0387	ORF42	0.999049	3.52e-05	Hypothetical, unclassified, unknown
Late	PA0388	ORF42	0.99901	3.74e-05	Hypothetical, unclassified, unknown
Late	exbB1	ORF44	0.999067	3.42e-05	Amino acid biosynthesis and metabolism
Late	trpB	ORF44	0.999022	3.67e-05	DNA replication, recombination, modification and repair
Late	PA0046	ORF44	0.999282	2.31e-05	Hypothetical, unclassified, unknown
Late	PA0136	ORF44	0.999235	2.54e-05	Transport of small molecules
Late	PA0163	ORF44	0.999168	2.88e-05	Transcriptional regulators
Late	PA0174	ORF44	0.999194	2.75e-05	Hypothetical, unclassified, unknown
Late	PA0201	ORF44	0.999115	3.16e-05	Hypothetical, unclassified, unknown
Late	PA0223	ORF44	0.99908	3.35e-05	Cell wall / LPS / capsule ; Amino acid biosynthesis and metabolism
Late	exbB1	ORF45	0.999078	3.36e-05	Amino acid biosynthesis and metabolism
Late	gyrB	ORF45	0.999086	3.31e-05	DNA replication, recombination, modification and repair
Late	plcB	ORF45	0.999132	3.07e-05	DNA replication, recombination, modification and repair
Late	trpB	ORF45	0.99914	3.03e-05	DNA replication, recombination, modification and repair
Late	PA0011	ORF45	0.99924	2.52e-05	Cell wall / LPS / capsule
Late	PA0046	ORF45	0.999126	3.1e-05	Hypothetical, unclassified, unknown
Late	PA0119	ORF45	0.999035	3.6e-05	Transport of small molecules
Late	PA0132	ORF45	0.999023	3.67e-05	Amino acid biosynthesis and metabolism
Late	PA0163	ORF45	0.999068	3.41e-05	Transcriptional regulators
Late	PA0174	ORF45	0.999164	2.9e-05	Hypothetical, unclassified, unknown
Late	PA0201	ORF45	0.999099	3.24e-05	Hypothetical, unclassified, unknown
Late	exbB1	ORF46	0.999168	2.88e-05	Amino acid biosynthesis and metabolism
Late	gyrB	ORF46	0.999079	3.35e-05	DNA replication, recombination, modification and repair
Late	pntAA	ORF46	0.999179	2.83e-05	DNA replication, recombination, modification and repair
Late	rsmY	ORF46	0.999055	3.49e-05	Translation, post-translational modification, degradation
Late	spuH	ORF46	0.999011	3.73e-05	Energy metabolism
Late	trpB	ORF46	0.99916	2.92e-05	DNA replication, recombination, modification and repair
Late	PA0011	ORF46	0.99931	2.18e-05	Cell wall / LPS / capsule
Late	PA0046	ORF46	0.999197	2.73e-05	Hypothetical, unclassified, unknown
Late	PA0119	ORF46	0.999127	3.09e-05	Transport of small molecules
Late	PA0132	ORF46	0.999127	3.1e-05	Amino acid biosynthesis and metabolism
Late	PA0163	ORF46	0.999123	3.12e-05	Transcriptional regulators
Late	PA0174	ORF46	0.999266	2.38e-05	Hypothetical, unclassified, unknown
Late	PA0201	ORF46	0.999175	2.85e-05	Hypothetical, unclassified, unknown
Late	PA0223	ORF46	0.999071	3.4e-05	Cell wall / LPS / capsule ; Amino acid biosynthesis and metabolism
Late	PA0387	ORF46	0.999085	3.32e-05	Hypothetical, unclassified, unknown
Late	PA0388	ORF46	0.99905	3.51e-05	Hypothetical, unclassified, unknown
Late	dnaN	ORF48	0.999096	3.26e-05	Adaptation, Protection
Late	exbB1	ORF48	0.999292	2.26e-05	Amino acid biosynthesis and metabolism
Late	gyrB	ORF48	0.999158	2.93e-05	Translation, post-translational modification, degradation
Late	gyrB	ORF48	0.999214	2.64e-05	DNA replication, recombination, modification and repair
Late	oprE	ORF48	0.999168	2.88e-05	Transport of small molecules
Late	pntAA	ORF48	0.999336	2.05e-05	DNA replication, recombination, modification and repair
Late	prlC	ORF48	0.999293	2.26e-05	Fatty acid and phospholipid metabolism
Late	pyrR	ORF48	0.99912	3.14e-05	Nucleotide biosynthesis and metabolism
Late	recF	ORF48	0.999195	2.74e-05	Energy metabolism ; Transport of small molecules
Late	rsmY	ORF48	0.999223	2.6e-05	Translation, post-translational modification, degradation
Late	senC	ORF48	0.999101	3.23e-05	Amino acid biosynthesis and metabolism
Late	spuH	ORF48	0.999174	2.85e-05	Energy metabolism
Late	PA0003	ORF48	0.999288	2.28e-05	DNA replication, recombination, modification and repair
Late	PA0114	ORF48	0.999133	3.07e-05	Hypothetical, unclassified, unknown
Late	PA0297	ORF48	0.999122	3.12e-05	Amino acid biosynthesis and metabolism
Late	PA0304	ORF48	0.999127	3.1e-05	Membrane proteins ; Transport of small molecules
Late	PA0296	ORF48	0.999096	3.26e-05	Putative enzymes
Late	PA0036	ORF48	0.999168	2.88e-05	Amino acid biosynthesis and metabolism
Late	PA0011	ORF48	0.999504	1.33e-05	Cell wall / LPS / capsule
Late	PA0012	ORF48	0.999245	2.49e-05	Hypothetical, unclassified, unknown
Late	PA0015	ORF48	0.99912	3.13e-05	Hypothetical, unclassified, unknown
Late	PA0021	ORF48	0.999069	3.41e-05	Membrane proteins
Late	PA0033	ORF48	0.999109	3.19e-05	Hypothetical, unclassified, unknown
Late	PA0046	ORF48	0.999212	2.65e-05	Hypothetical, unclassified, unknown
Late	PA0053	ORF48	0.99917	2.87e-05	Hypothetical, unclassified, unknown
Late	PA0119	ORF48	0.999315	2.15e-05	Transport of small molecules
Late	PA0120	ORF48	0.999114	3.17e-05	Transcriptional regulators
Late	PA0130	ORF48	0.999129	3.09e-05	Putative enzymes
Late	PA0131	ORF48	0.999131	3.08e-05	Hypothetical, unclassified, unknown
Late	PA0132	ORF48	0.999281	2.31e-05	Amino acid biosynthesis and metabolism
Late	PA0148	ORF48	0.999074	3.38e-05	Nucleotide biosynthesis and metabolism
Late	PA0163	ORF48	0.99918	2.82e-05	Transcriptional regulators
Late	PA0169	ORF48	0.999089	3.3e-05	Hypothetical, unclassified, unknown
Late	PA0174	ORF48	0.999352	1.98e-05	Hypothetical, unclassified, unknown
Late	PA0181	ORF48	0.999199	2.72e-05	Transcriptional regulators
Late	PA0185	ORF48	0.999081	3.34e-05	Membrane proteins ; Transport of small molecules
Late	PA0200	ORF48	0.9991	3.24e-05	Hypothetical, unclassified, unknown
Late	PA0201	ORF48	0.999275	2.34e-05	Hypothetical, unclassified, unknown
Late	PA0218	ORF48	0.999147	2.99e-05	Transcriptional regulators
Late	PA0223	ORF48	0.999159	2.93e-05	Cell wall / LPS / capsule ; Amino acid biosynthesis and metabolism
Late	PA0224	ORF48	0.999107	3.21e-05	Putative enzymes
Late	PA0238	ORF48	0.999086	3.31e-05	Hypothetical, unclassified, unknown
Late	PA0295	ORF48	0.999069	3.41e-05	Transport of small molecules
Late	PA0368	ORF48	0.999072	3.39e-05	Hypothetical, unclassified, unknown
Late	PA0369	ORF48	0.999098	3.25e-05	Hypothetical, unclassified, unknown
Late	PA0387	ORF48	0.999258	2.43e-05	Hypothetical, unclassified, unknown
Late	PA0388	ORF48	0.999234	2.54e-05	Hypothetical, unclassified, unknown
Late	PA0401	ORF48	0.999086	3.32e-05	Nucleotide biosynthesis and metabolism
Late	PA0404	ORF48	0.9991	3.24e-05	Hypothetical, unclassified, unknown
Late	PA0456	ORF48	0.99907	3.4e-05	Transcriptional regulators ; Adaptation, Protection
Late	exbB1	ORF49	0.999085	3.32e-05	Amino acid biosynthesis and metabolism
Late	pntAA	ORF49	0.999083	3.34e-05	DNA replication, recombination, modification and repair
Late	PA0003	ORF49	0.999051	3.51e-05	DNA replication, recombination, modification and repair
Late	PA0011	ORF49	0.999236	2.53e-05	Cell wall / LPS / capsule
Late	PA0046	ORF49	0.999101	3.23e-05	Hypothetical, unclassified, unknown
Late	PA0119	ORF49	0.999047	3.53e-05	Transport of small molecules
Late	PA0132	ORF49	0.999048	3.52e-05	Amino acid biosynthesis and metabolism
Late	PA0163	ORF49	0.999018	3.69e-05	Transcriptional regulators
Late	PA0174	ORF49	0.999191	2.76e-05	Hypothetical, unclassified, unknown
Late	PA0201	ORF49	0.999083	3.33e-05	Hypothetical, unclassified, unknown
Late	PA0387	ORF49	0.999009	3.74e-05	Hypothetical, unclassified, unknown
Late	gyrB	ORF56	0.999206	2.69e-05	DNA replication, recombination, modification and repair
Late	pntAA	ORF56	0.999194	2.75e-05	DNA replication, recombination, modification and repair
Late	spuH	ORF56	0.999036	3.59e-05	Energy metabolism
Late	PA0003	ORF56	0.999194	2.75e-05	DNA replication, recombination, modification and repair
Late	PA0011	ORF56	0.999363	1.93e-05	Cell wall / LPS / capsule
Late	PA0119	ORF56	0.999047	3.53e-05	Transport of small molecules
Late	PA0131	ORF56	0.999003	3.78e-05	Hypothetical, unclassified, unknown
Late	dnaN	ORF57	0.999345	2.01e-05	Adaptation, Protection
Late	exbB1	ORF57	0.999469	1.47e-05	Amino acid biosynthesis and metabolism
Late	gabP	ORF57	0.99929	2.27e-05	Related to phage, transposon, or plasmid
Late	gabP	ORF57	0.999301	2.22e-05	Transport of small molecules
Late	gyrB	ORF57	0.999586	1.01e-05	DNA replication, recombination, modification and repair
Late	lptA	ORF57	0.999317	2.14e-05	Transport of small molecules
Late	oprE	ORF57	0.999258	2.43e-05	Transport of small molecules
Late	pntAA	ORF57	0.999533	1.21e-05	DNA replication, recombination, modification and repair
Late	qor	ORF57	0.999366	1.92e-05	Membrane proteins ; Transport of small molecules
Late	qor	ORF57	0.999281	2.32e-05	Secreted Factors (toxins, enzymes, alginate)
Late	recF	ORF57	0.999396	1.78e-05	Energy metabolism ; Transport of small molecules
Late	rsmY	ORF57	0.999356	1.96e-05	Translation, post-translational modification, degradation
Late	spuH	ORF57	0.999488	1.39e-05	Energy metabolism
Late	PA0003	ORF57	0.999587	1.01e-05	DNA replication, recombination, modification and repair
Late	PA0527.1	ORF57	0.999279	2.32e-05	Non-coding RNA gene
Late	PA0114	ORF57	0.999262	2.41e-05	Hypothetical, unclassified, unknown
Late	PA0304	ORF57	0.999285	2.3e-05	Membrane proteins ; Transport of small molecules
Late	PA0016	ORF57	0.999379	1.86e-05	Transport of small molecules
Late	PA0011	ORF57	0.999486	1.4e-05	Cell wall / LPS / capsule
Late	PA0015	ORF57	0.999286	2.29e-05	Hypothetical, unclassified, unknown
Late	PA0020	ORF57	0.999299	2.23e-05	Hypothetical, unclassified, unknown
Late	PA0033	ORF57	0.999364	1.93e-05	Hypothetical, unclassified, unknown
Late	PA0039	ORF57	0.999386	1.83e-05	Hypothetical, unclassified, unknown
Late	PA0045	ORF57	0.999397	1.78e-05	Hypothetical, unclassified, unknown
Late	PA0046	ORF57	0.999526	1.24e-05	Hypothetical, unclassified, unknown
Late	PA0055	ORF57	0.999259	2.42e-05	Hypothetical, unclassified, unknown
Late	PA0070	ORF57	0.999314	2.16e-05	Membrane proteins
Late	PA0084	ORF57	0.999365	1.92e-05	Hypothetical, unclassified, unknown
Late	PA0119	ORF57	0.999422	1.67e-05	Transport of small molecules
Late	PA0126	ORF57	0.999411	1.72e-05	Hypothetical, unclassified, unknown
Late	PA0130	ORF57	0.999397	1.78e-05	Putative enzymes
Late	PA0131	ORF57	0.999469	1.47e-05	Hypothetical, unclassified, unknown
Late	PA0132	ORF57	0.999416	1.69e-05	Amino acid biosynthesis and metabolism
Late	PA0136	ORF57	0.999609	9.28e-06	Transport of small molecules
Late	PA0141	ORF57	0.999258	2.42e-05	Hypothetical, unclassified, unknown
Late	PA0163	ORF57	0.999539	1.19e-05	Transcriptional regulators
Late	PA0174	ORF57	0.999482	1.41e-05	Hypothetical, unclassified, unknown
Late	PA0200	ORF57	0.999401	1.76e-05	Hypothetical, unclassified, unknown
Late	PA0201	ORF57	0.999511	1.3e-05	Hypothetical, unclassified, unknown
Late	PA0218	ORF57	0.99927	2.37e-05	Transcriptional regulators
Late	PA0223	ORF57	0.999423	1.66e-05	Cell wall / LPS / capsule ; Amino acid biosynthesis and metabolism
Late	PA0224	ORF57	0.99933	2.08e-05	Putative enzymes
Late	PA0263.1	ORF57	0.999279	2.33e-05	Non-coding RNA gene
Late	PA0387	ORF57	0.999373	1.88e-05	Hypothetical, unclassified, unknown
Late	PA0388	ORF57	0.999339	2.04e-05	Hypothetical, unclassified, unknown
Late	PA0456	ORF57	0.999356	1.96e-05	Transcriptional regulators ; Adaptation, Protection
Late	PA0563	ORF57	0.999286	2.29e-05	Hypothetical, unclassified, unknown
Late	PA0621	ORF57	0.999276	2.34e-05	Related to phage, transposon, or plasmid
Late	PA0632	ORF57	0.999305	2.2e-05	Related to phage, transposon, or plasmid
Late	PA0722	ORF57	0.999257	2.43e-05	Hypothetical, unclassified, unknown ; Related to phage, transposon, or plasmid
Late	dnaN	ORF58	0.999067	3.42e-05	Adaptation, Protection
Late	exbB1	ORF58	0.999315	2.15e-05	Amino acid biosynthesis and metabolism
Late	gabP	ORF58	0.999041	3.57e-05	Transport of small molecules
Late	gyrB	ORF58	0.999208	2.67e-05	DNA replication, recombination, modification and repair
Late	lptA	ORF58	0.999163	2.91e-05	Transport of small molecules
Late	oprE	ORF58	0.999018	3.7e-05	Transport of small molecules
Late	pntAA	ORF58	0.99928	2.32e-05	DNA replication, recombination, modification and repair
Late	prlC	ORF58	0.999029	3.63e-05	Fatty acid and phospholipid metabolism
Late	qor	ORF58	0.99903	3.63e-05	Membrane proteins ; Transport of small molecules
Late	recF	ORF58	0.999119	3.14e-05	Energy metabolism ; Transport of small molecules
Late	rsmY	ORF58	0.999192	2.76e-05	Translation, post-translational modification, degradation
Late	spuA	ORF58	0.999019	3.69e-05	Amino acid biosynthesis and metabolism
Late	spuI	ORF58	0.999149	2.98e-05	Energy metabolism
Late	PA0003	ORF58	0.999288	2.28e-05	DNA replication, recombination, modification and repair
Late	PA0304	ORF58	0.999045	3.54e-05	Membrane proteins ; Transport of small molecules
Late	PA0016	ORF58	0.999053	3.5e-05	Transport of small molecules
Late	PA0011	ORF58	0.999333	2.07e-05	Cell wall / LPS / capsule
Late	PA0033	ORF58	0.999134	3.06e-05	Hypothetical, unclassified, unknown
Late	PA0039	ORF58	0.99904	3.57e-05	Hypothetical, unclassified, unknown
Late	PA0046	ORF58	0.999416	1.69e-05	Hypothetical, unclassified, unknown
Late	PA0119	ORF58	0.999225	2.59e-05	Transport of small molecules
Late	PA0126	ORF58	0.999091	3.29e-05	Hypothetical, unclassified, unknown
Late	PA0130	ORF58	0.999161	2.92e-05	Putative enzymes
Late	PA0131	ORF58	0.999103	3.22e-05	Hypothetical, unclassified, unknown
Late	PA0132	ORF58	0.999259	2.42e-05	Amino acid biosynthesis and metabolism
Late	PA0136	ORF58	0.999268	2.38e-05	Transport of small molecules
Late	PA0163	ORF58	0.999332	2.07e-05	Transcriptional regulators
Late	PA0174	ORF58	0.999419	1.68e-05	Hypothetical, unclassified, unknown
Late	PA0181	ORF58	0.999085	3.32e-05	Transcriptional regulators
Late	PA0200	ORF58	0.999149	2.98e-05	Hypothetical, unclassified, unknown
Late	PA0201	ORF58	0.999338	2.04e-05	Hypothetical, unclassified, unknown
Late	PA0202	ORF58	0.999053	3.5e-05	Putative enzymes
Late	PA0218	ORF58	0.999107	3.2e-05	Transcriptional regulators
Late	PA0223	ORF58	0.999269	2.37e-05	Cell wall / LPS / capsule ; Amino acid biosynthesis and metabolism
Late	PA0224	ORF58	0.999053	3.5e-05	Putative enzymes
Late	PA0263.1	ORF58	0.999048	3.53e-05	Non-coding RNA gene
Late	PA0369	ORF58	0.999072	3.39e-05	Hypothetical, unclassified, unknown
Late	PA0387	ORF58	0.999211	2.66e-05	Hypothetical, unclassified, unknown
Late	PA0388	ORF58	0.999175	2.84e-05	Hypothetical, unclassified, unknown
Late	PA0456	ORF58	0.99905	3.52e-05	Transcriptional regulators ; Adaptation, Protection
Late	mdcC	ORF59	0.999251	2.46e-05	Transport of small molecules
Late	nuh	ORF59	0.999301	2.22e-05	Transport of small molecules
Late	prlC	ORF59	0.999127	3.09e-05	Transport of small molecules
Late	putA	ORF59	0.999236	2.53e-05	Carbon compound catabolism
Late	putA	ORF59	0.999122	3.12e-05	Carbon compound catabolism
Late	recF	ORF59	0.99914	3.03e-05	Carbon compound catabolism
Late	spuH	ORF59	0.999126	3.1e-05	Nucleotide biosynthesis and metabolism ; Transcriptional regulators
Late	PA0301	ORF59	0.999129	3.08e-05	Transport of small molecules
Late	PA0012	ORF59	0.999118	3.15e-05	Hypothetical, unclassified, unknown
Late	PA0017	ORF59	0.999161	2.91e-05	Hypothetical, unclassified, unknown
Late	PA0021	ORF59	0.999256	2.44e-05	Membrane proteins
Late	PA0046	ORF59	0.999156	2.94e-05	Hypothetical, unclassified, unknown
Late	PA0109	ORF59	0.999263	2.4e-05	Membrane proteins
Late	PA0110	ORF59	0.999436	1.61e-05	Hypothetical, unclassified, unknown
Late	PA0120	ORF59	0.999245	2.49e-05	Transcriptional regulators
Late	PA0167	ORF59	0.999134	3.06e-05	Transcriptional regulators
Late	PA0168	ORF59	0.999214	2.64e-05	Hypothetical, unclassified, unknown
Late	PA0174	ORF59	0.999168	2.88e-05	Hypothetical, unclassified, unknown
Late	PA0181	ORF59	0.999159	2.93e-05	Transcriptional regulators
Late	PA0185	ORF59	0.999122	3.12e-05	Membrane proteins ; Transport of small molecules
Late	PA0202	ORF59	0.999193	2.75e-05	Putative enzymes
Late	PA0203	ORF59	0.999364	1.92e-05	Transport of small molecules
Late	PA0218	ORF59	0.999165	2.9e-05	Transcriptional regulators
Late	PA0223	ORF59	0.999169	2.87e-05	Cell wall / LPS / capsule ; Amino acid biosynthesis and metabolism
Late	PA0225	ORF59	0.99919	2.76e-05	Transcriptional regulators
Late	PA0251	ORF59	0.999158	2.93e-05	Hypothetical, unclassified, unknown
Late	PA0263.1	ORF59	0.99917	2.87e-05	Non-coding RNA gene
Late	PA0273	ORF59	0.999246	2.49e-05	Membrane proteins ; Transport of small molecules
Late	PA0290	ORF59	0.999169	2.87e-05	Hypothetical, unclassified, unknown
Late	PA0339	ORF59	0.99918	2.82e-05	Hypothetical, unclassified, unknown
Late	PA0348	ORF59	0.999135	3.06e-05	Hypothetical, unclassified, unknown
Late	PA0365	ORF59	0.999118	3.15e-05	Membrane proteins
Late	PA0368	ORF59	0.999166	2.89e-05	Hypothetical, unclassified, unknown
Late	PA0369	ORF59	0.999162	2.91e-05	Hypothetical, unclassified, unknown
Late	PA0385	ORF59	0.999123	3.12e-05	Hypothetical, unclassified, unknown
Late	PA0386	ORF59	0.999136	3.05e-05	Putative enzymes
Late	PA0442	ORF59	0.999218	2.63e-05	Hypothetical, unclassified, unknown
Late	PA0479	ORF59	0.999153	2.96e-05	Transcriptional regulators
Late	PA0480	ORF59	0.999121	3.13e-05	Putative enzymes
Late	PA0487	ORF59	0.999129	3.08e-05	Transport of small molecules
Late	PA0668.1	ORF59	0.999134	3.06e-05	Non-coding RNA gene
Late	PA0842	ORF59	0.999138	3.04e-05	Putative enzymes
Late	PA1167	ORF59	0.999133	3.06e-05	Hypothetical, unclassified, unknown
Late	PA1316	ORF59	0.999128	3.09e-05	Membrane proteins ; Transport of small molecules
Late	PA1372	ORF59	0.999159	2.93e-05	Hypothetical, unclassified, unknown
Late	PA1391	ORF59	0.99918	2.82e-05	Putative enzymes
Late	PA1500	ORF59	0.999139	3.03e-05	Putative enzymes
Late	PA1796.3	ORF59	0.999129	3.09e-05	Non-coding RNA gene
Late	PA2098	ORF59	0.999174	2.85e-05	Carbon compound catabolism
Late	PA2794	ORF59	0.999153	2.96e-05	Cell wall / LPS / capsule ; Motility & Attachment
Late	PA0011	ORF60	0.999133	3.07e-05	Cell wall / LPS / capsule
Late	gyrB	ORF61	0.999174	2.85e-05	DNA replication, recombination, modification and repair
Late	pntAA	ORF61	0.999176	2.84e-05	DNA replication, recombination, modification and repair
Late	tag	ORF61	0.999009	3.74e-05	Energy metabolism
Late	PA0003	ORF61	0.999163	2.9e-05	DNA replication, recombination, modification and repair
Late	PA0011	ORF61	0.999368	1.91e-05	Cell wall / LPS / capsule
Late	PA0119	ORF61	0.999036	3.59e-05	Transport of small molecules
Late	PA0011	ORF62	0.999182	2.81e-05	Cell wall / LPS / capsule
Late	gyrB	ORF65	0.999044	3.55e-05	DNA replication, recombination, modification and repair
Late	pntAA	ORF65	0.999053	3.5e-05	DNA replication, recombination, modification and repair
Late	PA0003	ORF65	0.999049	3.52e-05	DNA replication, recombination, modification and repair
Late	PA0011	ORF65	0.999237	2.53e-05	Cell wall / LPS / capsule
Late	dnaN	ORF66	0.99913	3.08e-05	Adaptation, Protection
Late	exbB1	ORF66	0.999321	2.12e-05	Amino acid biosynthesis and metabolism
Late	gabP	ORF66	0.999052	3.5e-05	Related to phage, transposon, or plasmid
Late	glyS	ORF66	0.999075	3.38e-05	Transport of small molecules
Late	gyrB	ORF66	0.999074	3.38e-05	Translation, post-translational modification, degradation
Late	gyrB	ORF66	0.999413	1.71e-05	DNA replication, recombination, modification and repair
Late	mdcC	ORF66	0.99909	3.29e-05	Transport of small molecules
Late	oprE	ORF66	0.999103	3.22e-05	Transport of small molecules
Late	pntAB	ORF66	0.999414	1.7e-05	DNA replication, recombination, modification and repair
Late	prlC	ORF66	0.999096	3.26e-05	Fatty acid and phospholipid metabolism
Late	qor	ORF66	0.999128	3.09e-05	Membrane proteins ; Transport of small molecules
Late	qor	ORF66	0.99904	3.57e-05	Secreted Factors (toxins, enzymes, alginate)
Late	recF	ORF66	0.999225	2.59e-05	Energy metabolism ; Transport of small molecules
Late	senC	ORF66	0.999196	2.73e-05	Translation, post-translational modification, degradation
Late	spuD	ORF66	0.999044	3.55e-05	Amino acid biosynthesis and metabolism
Late	trkA	ORF66	0.999296	2.24e-05	Energy metabolism
Late	PA0003	ORF66	0.999435	1.61e-05	DNA replication, recombination, modification and repair
Late	PA0527.1	ORF66	0.999043	3.55e-05	Non-coding RNA gene
Late	PA0114	ORF66	0.999085	3.32e-05	Hypothetical, unclassified, unknown
Late	PA0304	ORF66	0.999097	3.26e-05	Membrane proteins ; Transport of small molecules
Late	PA0016	ORF66	0.999147	2.99e-05	Transport of small molecules
Late	PA0036	ORF66	0.999078	3.36e-05	Amino acid biosynthesis and metabolism
Late	PA0011	ORF66	0.999479	1.43e-05	Cell wall / LPS / capsule
Late	PA0015	ORF66	0.999103	3.23e-05	Hypothetical, unclassified, unknown
Late	PA0033	ORF66	0.999147	2.99e-05	Hypothetical, unclassified, unknown
Late	PA0039	ORF66	0.99911	3.18e-05	Hypothetical, unclassified, unknown
Late	PA0045	ORF66	0.999115	3.16e-05	Hypothetical, unclassified, unknown
Late	PA0046	ORF66	0.999338	2.05e-05	Hypothetical, unclassified, unknown
Late	PA0084	ORF66	0.999073	3.39e-05	Hypothetical, unclassified, unknown
Late	PA0119	ORF66	0.999303	2.21e-05	Transport of small molecules
Late	PA0126	ORF66	0.999129	3.09e-05	Hypothetical, unclassified, unknown
Late	PA0130	ORF66	0.999183	2.8e-05	Putative enzymes
Late	PA0131	ORF66	0.999262	2.41e-05	Hypothetical, unclassified, unknown
Late	PA0132	ORF66	0.999274	2.35e-05	Amino acid biosynthesis and metabolism
Late	PA0136	ORF66	0.999273	2.35e-05	Transport of small molecules
Late	PA0163	ORF66	0.999325	2.1e-05	Transcriptional regulators
Late	PA0174	ORF66	0.999364	1.92e-05	Hypothetical, unclassified, unknown
Late	PA0181	ORF66	0.999078	3.36e-05	Transcriptional regulators
Late	PA0200	ORF66	0.999173	2.86e-05	Hypothetical, unclassified, unknown
Late	PA0201	ORF66	0.999347	2e-05	Hypothetical, unclassified, unknown
Late	PA0218	ORF66	0.999091	3.29e-05	Transcriptional regulators
Late	PA0223	ORF66	0.99922	2.62e-05	Cell wall / LPS / capsule ; Amino acid biosynthesis and metabolism
Late	PA0224	ORF66	0.999124	3.11e-05	Putative enzymes
Late	PA0369	ORF66	0.999056	3.48e-05	Hypothetical, unclassified, unknown
Late	PA0387	ORF66	0.999228	2.57e-05	Hypothetical, unclassified, unknown
Late	PA0388	ORF66	0.999189	2.77e-05	Hypothetical, unclassified, unknown
Late	PA0456	ORF66	0.999127	3.09e-05	Transcriptional regulators ; Adaptation, Protection
Late	PA0563	ORF66	0.999044	3.55e-05	Hypothetical, unclassified, unknown
Late	PA0621	ORF66	0.999047	3.53e-05	Related to phage, transposon, or plasmid
Late	PA0632	ORF66	0.999069	3.41e-05	Related to phage, transposon, or plasmid
Late	dnaN	ORF67	0.999514	1.29e-05	Adaptation, Protection
Late	exbB1	ORF67	0.999649	7.9e-06	Amino acid biosynthesis and metabolism
Late	gabP	ORF67	0.999456	1.52e-05	Related to phage, transposon, or plasmid
Late	gpuR	ORF67	0.999473	1.45e-05	Transport of small molecules
Late	gyrB	ORF67	0.99945	1.55e-05	Translation, post-translational modification, degradation
Late	hcp1	ORF67	0.999706	6.05e-06	DNA replication, recombination, modification and repair
Late	mdcD	ORF67	0.999478	1.43e-05	Transport of small molecules
Late	oprE	ORF67	0.999477	1.44e-05	Transport of small molecules
Late	pntB	ORF67	0.999706	6.05e-06	DNA replication, recombination, modification and repair
Late	prlC	ORF67	0.999446	1.56e-05	Fatty acid and phospholipid metabolism
Late	qor	ORF67	0.999514	1.28e-05	Membrane proteins ; Transport of small molecules
Late	qor	ORF67	0.999447	1.56e-05	Secreted Factors (toxins, enzymes, alginate)
Late	recF	ORF67	0.999576	1.05e-05	Energy metabolism ; Transport of small molecules
Late	senC	ORF67	0.999555	1.13e-05	Translation, post-translational modification, degradation
Late	spuE	ORF67	0.999442	1.58e-05	Amino acid biosynthesis and metabolism
Late	trkA	ORF67	0.999631	8.5e-06	Energy metabolism
Late	PA0003	ORF67	0.999728	5.38e-06	DNA replication, recombination, modification and repair
Late	PA0527.1	ORF67	0.999449	1.55e-05	Non-coding RNA gene
Late	PA0114	ORF67	0.999469	1.47e-05	Hypothetical, unclassified, unknown
Late	PA0304	ORF67	0.999482	1.41e-05	Membrane proteins ; Transport of small molecules
Late	PA0016	ORF67	0.999529	1.23e-05	Transport of small molecules
Late	PA0036	ORF67	0.99945	1.55e-05	Amino acid biosynthesis and metabolism
Late	PA0011	ORF67	0.999721	5.6e-06	Cell wall / LPS / capsule
Late	PA0015	ORF67	0.999482	1.41e-05	Hypothetical, unclassified, unknown
Late	PA0033	ORF67	0.999528	1.23e-05	Hypothetical, unclassified, unknown
Late	PA0039	ORF67	0.999508	1.31e-05	Hypothetical, unclassified, unknown
Late	PA0045	ORF67	0.999501	1.34e-05	Hypothetical, unclassified, unknown
Late	PA0046	ORF67	0.999656	7.67e-06	Hypothetical, unclassified, unknown
Late	PA0084	ORF67	0.999481	1.42e-05	Hypothetical, unclassified, unknown
Late	PA0119	ORF67	0.999627	8.66e-06	Transport of small molecules
Late	PA0126	ORF67	0.999523	1.25e-05	Hypothetical, unclassified, unknown
Late	PA0130	ORF67	0.999555	1.13e-05	Putative enzymes
Late	PA0131	ORF67	0.999607	9.36e-06	Hypothetical, unclassified, unknown
Late	PA0132	ORF67	0.999612	9.19e-06	Amino acid biosynthesis and metabolism
Late	PA0136	ORF67	0.999626	8.69e-06	Transport of small molecules
Late	PA0163	ORF67	0.99966	7.51e-06	Transcriptional regulators
Late	PA0174	ORF67	0.99967	7.18e-06	Hypothetical, unclassified, unknown
Late	PA0181	ORF67	0.999457	1.52e-05	Transcriptional regulators
Late	PA0200	ORF67	0.99955	1.15e-05	Hypothetical, unclassified, unknown
Late	PA0201	ORF67	0.999671	7.17e-06	Hypothetical, unclassified, unknown
Late	PA0218	ORF67	0.999476	1.44e-05	Transcriptional regulators
Late	PA0223	ORF67	0.999577	1.05e-05	Cell wall / LPS / capsule ; Amino acid biosynthesis and metabolism
Late	PA0224	ORF67	0.999507	1.31e-05	Putative enzymes
Late	PA0369	ORF67	0.999452	1.54e-05	Hypothetical, unclassified, unknown
Late	PA0387	ORF67	0.999577	1.04e-05	Hypothetical, unclassified, unknown
Late	PA0388	ORF67	0.999547	1.16e-05	Hypothetical, unclassified, unknown
Late	PA0456	ORF67	0.999513	1.29e-05	Transcriptional regulators ; Adaptation, Protection
Late	PA0563	ORF67	0.999452	1.54e-05	Hypothetical, unclassified, unknown
Late	PA0621	ORF67	0.99945	1.55e-05	Related to phage, transposon, or plasmid
Late	PA0632	ORF67	0.999469	1.47e-05	Related to phage, transposon, or plasmid
Late	dnaN	ORF68	0.999245	2.49e-05	Adaptation, Protection
Late	exbB1	ORF68	0.99944	1.59e-05	Amino acid biosynthesis and metabolism
Late	gabP	ORF68	0.999166	2.89e-05	Related to phage, transposon, or plasmid
Late	gshB	ORF68	0.999203	2.7e-05	Transport of small molecules
Late	gyrB	ORF68	0.99917	2.87e-05	Translation, post-translational modification, degradation
Late	hemF	ORF68	0.999458	1.51e-05	DNA replication, recombination, modification and repair
Late	metF	ORF68	0.999253	2.45e-05	Transport of small molecules
Late	oprE	ORF68	0.999205	2.69e-05	Transport of small molecules
Late	prlC	ORF68	0.99948	1.42e-05	DNA replication, recombination, modification and repair
Late	prlC	ORF68	0.999193	2.75e-05	Fatty acid and phospholipid metabolism
Late	qor	ORF68	0.999233	2.55e-05	Membrane proteins ; Transport of small molecules
Late	recF	ORF68	0.999316	2.15e-05	Energy metabolism ; Transport of small molecules
Late	senC	ORF68	0.999323	2.12e-05	Translation, post-translational modification, degradation
Late	spuH	ORF68	0.999174	2.85e-05	Amino acid biosynthesis and metabolism
Late	trkA	ORF68	0.999371	1.89e-05	Energy metabolism
Late	PA0003	ORF68	0.999499	1.35e-05	DNA replication, recombination, modification and repair
Late	PA0114	ORF68	0.999196	2.74e-05	Hypothetical, unclassified, unknown
Late	PA0304	ORF68	0.999215	2.64e-05	Membrane proteins ; Transport of small molecules
Late	PA0016	ORF68	0.999252	2.45e-05	Transport of small molecules
Late	PA0036	ORF68	0.999171	2.87e-05	Amino acid biosynthesis and metabolism
Late	PA0011	ORF68	0.999523	1.25e-05	Cell wall / LPS / capsule
Late	PA0015	ORF68	0.999202	2.71e-05	Hypothetical, unclassified, unknown
Late	PA0033	ORF68	0.999279	2.32e-05	Hypothetical, unclassified, unknown
Late	PA0039	ORF68	0.99923	2.56e-05	Hypothetical, unclassified, unknown
Late	PA0045	ORF68	0.999191	2.76e-05	Hypothetical, unclassified, unknown
Late	PA0046	ORF68	0.999486	1.4e-05	Hypothetical, unclassified, unknown
Late	PA0084	ORF68	0.999193	2.75e-05	Hypothetical, unclassified, unknown
Late	PA0119	ORF68	0.999395	1.79e-05	Transport of small molecules
Late	PA0126	ORF68	0.999259	2.42e-05	Hypothetical, unclassified, unknown
Late	PA0130	ORF68	0.999309	2.18e-05	Putative enzymes
Late	PA0131	ORF68	0.999336	2.05e-05	Hypothetical, unclassified, unknown
Late	PA0132	ORF68	0.999391	1.8e-05	Amino acid biosynthesis and metabolism
Late	PA0136	ORF68	0.999409	1.72e-05	Transport of small molecules
Late	PA0163	ORF68	0.999454	1.53e-05	Transcriptional regulators
Late	PA0174	ORF68	0.999497	1.35e-05	Hypothetical, unclassified, unknown
Late	PA0181	ORF68	0.999211	2.66e-05	Transcriptional regulators
Late	PA0200	ORF68	0.999301	2.22e-05	Hypothetical, unclassified, unknown
Late	PA0201	ORF68	0.999465	1.49e-05	Hypothetical, unclassified, unknown
Late	PA0202	ORF68	0.999175	2.84e-05	Putative enzymes
Late	PA0218	ORF68	0.999231	2.56e-05	Transcriptional regulators
Late	PA0223	ORF68	0.999367	1.91e-05	Cell wall / LPS / capsule ; Amino acid biosynthesis and metabolism
Late	PA0224	ORF68	0.999236	2.54e-05	Putative enzymes
Late	PA0263.1	ORF68	0.999171	2.87e-05	Non-coding RNA gene
Late	PA0369	ORF68	0.9992	2.72e-05	Hypothetical, unclassified, unknown
Late	PA0387	ORF68	0.999347	2e-05	Hypothetical, unclassified, unknown
Late	PA0388	ORF68	0.999311	2.17e-05	Hypothetical, unclassified, unknown
Late	PA0456	ORF68	0.999239	2.52e-05	Transcriptional regulators ; Adaptation, Protection
Late	PA0563	ORF68	0.999175	2.84e-05	Hypothetical, unclassified, unknown
Late	PA0621	ORF68	0.999163	2.91e-05	Related to phage, transposon, or plasmid
Late	PA0632	ORF68	0.999186	2.79e-05	Related to phage, transposon, or plasmid
Late	dnaN	ORF71	0.999007	3.76e-05	Adaptation, Protection
Late	exbD1	ORF71	0.999261	2.41e-05	Amino acid biosynthesis and metabolism
Late	kdpB	ORF71	0.999105	3.21e-05	DNA replication, recombination, modification and repair
Late	migA	ORF71	0.999089	3.3e-05	Transport of small molecules
Late	osmC	ORF71	0.999007	3.75e-05	Transport of small molecules
Late	prlC	ORF71	0.999225	2.59e-05	DNA replication, recombination, modification and repair
Late	prlC	ORF71	0.999082	3.34e-05	Fatty acid and phospholipid metabolism
Late	recF	ORF71	0.999071	3.4e-05	Energy metabolism ; Transport of small molecules
Late	senC	ORF71	0.999158	2.93e-05	Translation, post-translational modification, degradation
Late	trkA	ORF71	0.999067	3.42e-05	Energy metabolism
Late	PA0003	ORF71	0.999203	2.7e-05	DNA replication, recombination, modification and repair
Late	PA0304	ORF71	0.999012	3.73e-05	Membrane proteins ; Transport of small molecules
Late	PA0011	ORF71	0.999336	2.05e-05	Cell wall / LPS / capsule
Late	PA0012	ORF71	0.999051	3.51e-05	Hypothetical, unclassified, unknown
Late	PA0033	ORF71	0.999067	3.42e-05	Hypothetical, unclassified, unknown
Late	PA0046	ORF71	0.99931	2.18e-05	Hypothetical, unclassified, unknown
Late	PA0119	ORF71	0.999199	2.72e-05	Transport of small molecules
Late	PA0130	ORF71	0.999088	3.3e-05	Putative enzymes
Late	PA0131	ORF71	0.999016	3.7e-05	Hypothetical, unclassified, unknown
Late	PA0132	ORF71	0.99922	2.61e-05	Amino acid biosynthesis and metabolism
Late	PA0136	ORF71	0.999058	3.47e-05	Transport of small molecules
Late	PA0163	ORF71	0.999222	2.61e-05	Transcriptional regulators
Late	PA0174	ORF71	0.999369	1.9e-05	Hypothetical, unclassified, unknown
Late	PA0181	ORF71	0.999088	3.3e-05	Transcriptional regulators
Late	PA0200	ORF71	0.999067	3.42e-05	Hypothetical, unclassified, unknown
Late	PA0201	ORF71	0.999265	2.39e-05	Hypothetical, unclassified, unknown
Late	PA0202	ORF71	0.999014	3.71e-05	Putative enzymes
Late	PA0218	ORF71	0.999079	3.36e-05	Transcriptional regulators
Late	PA0223	ORF71	0.999188	2.78e-05	Cell wall / LPS / capsule ; Amino acid biosynthesis and metabolism
Late	PA0224	ORF71	0.999001	3.79e-05	Putative enzymes
Late	PA0369	ORF71	0.999035	3.6e-05	Hypothetical, unclassified, unknown
Late	PA0387	ORF71	0.999181	2.81e-05	Hypothetical, unclassified, unknown
Late	PA0388	ORF71	0.99915	2.97e-05	Hypothetical, unclassified, unknown
