# Supplementary material for: Global Transcriptomic Analysis of Interactions between Pseudomonas aeruginosa and Bacteriophage PaP3
Source: Sci Rep. 2016 Jan 11;6:19237. doi: 10.1038/srep19237 (PMC4707531; doi:10.1038/srep19237)
Supplement: Supplementary Table S5 [file srep19237-s3.xls]

## Sheet: Sheet1
Table S5. K-score value of genes in the co-expression network.
Stage	Gene	Number of gene partner	K-score
Early	ORF64	100	5
Early	ORF65	50	4
Early	ORF68	50	4
Early	ORF69	50	4
Early	ORF70	50	4
Early	ORF71	50	4
Early	ORF67	21	3
Early	ORF63	12	2
Early	PA0163	9	1
Early	PA0174	8	1
Early	PA0053	7	1
Early	ORF62	6	1
Early	PA0126	6	1
Early	mucA	5	1
Early	PA1221	5	1
Early	osmC	4	1
Early	PA0060	4	1
Early	PA0068	4	1
Early	PA0071	4	1
Early	PA0073	4	1
Early	PA0088	4	1
Early	PA0119	4	1
Early	PA0130	4	1
Early	PA0169	4	1
Early	PA0315	4	1
Early	PA0388	4	1
Early	PA0563	4	1
Early	PA0635	4	1
Early	PA0908	4	1
Early	PA1369	4	1
Early	prlC	4	1
Early	chpC	3	1
Early	coaD	3	1
Early	flgF	3	1
Early	hcp1	3	1
Early	ilvD	3	1
Early	lptA	3	1
Early	mdcC	3	1
Early	mgtE	3	1
Early	oprE	3	1
Early	oprM	3	1
Early	PA0006	3	1
Early	PA0012	3	1
Early	PA0046	3	1
Early	PA0050	3	1
Early	PA0084	3	1
Early	PA0136	3	1
Early	PA0141	3	1
Early	PA0145	3	1
Early	PA0201	3	1
Early	PA0318	3	1
Early	PA0329	3	1
Early	PA0332	3	1
Early	PA0387	3	1
Early	PA0398	3	1
Early	PA0449	3	1
Early	PA0456	3	1
Early	PA0460	3	1
Early	PA0468	3	1
Early	PA0506	3	1
Early	PA0536	3	1
Early	PA0614	3	1
Early	PA0630	3	1
Early	PA0717	3	1
Early	PA0719	3	1
Early	PA0779	3	1
Early	PA1213	3	1
Early	PA1235	3	1
Early	PA1236	3	1
Early	PA1262	3	1
Early	PA1387	3	1
Early	PA1466	3	1
Early	PA1541	3	1
Early	PA1599	3	1
Early	PA2116	3	1
Early	PA2603.1	3	1
Early	PA2747	3	1
Early	PA3370	3	1
Early	PA3371	3	1
Early	PA4582	3	1
Early	PA4583	3	1
Early	PA4917	3	1
Early	PA4918	3	1
Early	PA5481	3	1
Early	pasP	3	1
Early	pncB1	3	1
Early	ptxS	3	1
Early	rpsU	3	1
Early	rsmA	3	1
Early	rsmY	3	1
Early	spuI	3	1
Early	vreI	3	1
Early	ahpC	2	1
Early	dnaN	2	1
Early	gyrB	2	1
Early	PA0020	2	1
Early	PA0038	2	1
Early	PA0039	2	1
Early	PA0070	2	1
Early	PA0203	2	1
Early	PA0537	2	1
Early	PA0655	2	1
Early	PA5149.1	2	1
Early	pilJ	2	1
Early	recF	2	1
Early	rpoD	2	1
Early	spuB	2	1
Early	spuC	2	1
Early	spuH	2	1
Early	aroE	1	1
Early	chpB	1	1
Early	coaB	1	1
Early	def	1	1
Early	fdx1	1	1
Early	gcdH	1	1
Early	nirC	1	1
Early	nirJ	1	1
Early	nirL	1	1
Early	nirN	1	1
Early	nirS	1	1
Early	ORF60	1	1
Early	ORF66	1	1
Early	PA0045	1	1
Early	PA0063	1	1
Early	PA0072	1	1
Early	PA0079	1	1
Early	PA0144	1	1
Early	PA0146	1	1
Early	PA0149	1	1
Early	PA0172	1	1
Early	PA0184	1	1
Early	PA0209	1	1
Early	PA0218	1	1
Early	PA0233	1	1
Early	PA0263.1	1	1
Early	PA0285	1	1
Early	PA0306	1	1
Early	PA0307	1	1
Early	PA0324	1	1
Early	PA0326	1	1
Early	PA0327	1	1
Early	PA0333	1	1
Early	PA0348	1	1
Early	PA0349	1	1
Early	PA0365	1	1
Early	PA0394	1	1
Early	PA0400	1	1
Early	PA0422	1	1
Early	PA0446	1	1
Early	PA0453	1	1
Early	PA0505	1	1
Early	PA0510	1	1
Early	PA0512	1	1
Early	PA0515	1	1
Early	PA0525	1	1
Early	PA0569	1	1
Early	PA0603	1	1
Early	PA0627	1	1
Early	PA0629	1	1
Early	PA0631	1	1
Early	PA0646	1	1
Early	PA0725	1	1
Early	PA0752	1	1
Early	PA0800	1	1
Early	PA0816	1	1
Early	PA0985	1	1
Early	PA1053	1	1
Early	PA1090	1	1
Early	PA1218	1	1
Early	PA1372	1	1
Early	PA1435	1	1
Early	PA2407	1	1
Early	PA4916	1	1
Early	pilG	1	1
Early	pilT	1	1
Early	pntAA	1	1
Early	pntB	1	1
Early	rpiA	1	1
Early	speD	1	1
Early	thiG	1	1
Early	trpB	1	1
Middle	ORF59	50	4
Middle	ORF67	8	1
Middle	ORF71	5	1
Middle	ORF66	4	1
Middle	PA0011	3	1
Middle	def	2	1
Middle	dnaN	2	1
Middle	gyrB	2	1
Middle	chpB	1	1
Middle	gcdH	1	1
Middle	gpuR	1	1
Middle	nirC	1	1
Middle	nirF	1	1
Middle	nirJ	1	1
Middle	nirL	1	1
Middle	nirN	1	1
Middle	nirS	1	1
Middle	norB	1	1
Middle	norC	1	1
Middle	PA0003	1	1
Middle	PA0014	1	1
Middle	PA0020	1	1
Middle	PA0021	1	1
Middle	PA0039	1	1
Middle	PA0063	1	1
Middle	PA0066	1	1
Middle	PA0069	1	1
Middle	PA0070	1	1
Middle	PA0094	1	1
Middle	PA0113	1	1
Middle	PA0119	1	1
Middle	PA0130	1	1
Middle	PA0144	1	1
Middle	PA0146	1	1
Middle	PA0149	1	1
Middle	PA0163	1	1
Middle	PA0172	1	1
Middle	PA0178	1	1
Middle	PA0179	1	1
Middle	PA0184	1	1
Middle	PA0209	1	1
Middle	PA0285	1	1
Middle	PA0306	1	1
Middle	PA0324	1	1
Middle	PA0325	1	1
Middle	PA0326	1	1
Middle	PA0327	1	1
Middle	PA0348	1	1
Middle	PA0349	1	1
Middle	PA0361	1	1
Middle	PA0400	1	1
Middle	PA0440	1	1
Middle	PA0446	1	1
Middle	PA0450	1	1
Middle	PA0453	1	1
Middle	PA0510	1	1
Middle	PA0512	1	1
Middle	PA0515	1	1
Middle	PA0525	1	1
Middle	PA0585	1	1
Middle	PA0752	1	1
Middle	PA0800	1	1
Middle	PA0816	1	1
Middle	pilK	1	1
Middle	ptsP	1	1
Middle	recF	1	1
Late	ORF32	50	4
Late	ORF39	50	4
Late	ORF40	50	4
Late	ORF48	50	4
Late	ORF57	50	4
Late	ORF59	50	4
Late	ORF66	50	4
Late	ORF67	50	4
Late	ORF68	50	4
Late	ORF58	40	4
Late	ORF71	33	3
Late	ORF42	21	3
Late	PA0011	20	3
Late	recF	18	2
Late	gyrB	17	2
Late	ORF46	16	2
Late	PA0046	16	2
Late	PA0119	16	2
Late	PA0174	16	2
Late	ORF25	15	2
Late	PA0163	15	2
Late	PA0201	15	2
Late	PA0132	14	2
Late	PA0223	14	2
Late	dnaN	13	2
Late	PA0387	13	2
Late	prlC	12	2
Late	exbB1	11	2
Late	ORF45	11	2
Late	ORF49	11	2
Late	PA0003	11	2
Late	PA0136	11	2
Late	PA0388	11	2
Late	qor	11	2
Late	PA0033	10	2
Late	PA0130	10	2
Late	PA0200	10	2
Late	PA0218	10	2
Late	PA0131	9	1
Late	PA0369	9	1
Late	gabP	8	1
Late	ORF44	8	1
Late	PA0126	8	1
Late	PA0181	8	1
Late	PA0224	8	1
Late	PA0304	8	1
Late	pntAA	8	1
Late	spuH	8	1
Late	ORF56	7	1
Late	PA0456	7	1
Late	lptA	6	1
Late	oprE	6	1
Late	ORF61	6	1
Late	PA0015	6	1
Late	PA0016	6	1
Late	PA0039	6	1
Late	PA0045	6	1
Late	PA0114	6	1
Late	PA0563	6	1
Late	putA	6	1
Late	senC	6	1
Late	trkA	6	1
Late	PA0036	5	1
Late	PA0084	5	1
Late	PA0202	5	1
Late	PA0263.1	5	1
Late	PA0621	5	1
Late	PA0632	5	1
Late	trpB	5	1
Late	ORF65	4	1
Late	PA0527.1	4	1
Late	pasP	4	1
Late	rsmY	4	1
Late	PA0012	3	1
Late	PA0020	3	1
Late	PA0021	3	1
Late	PA0070	3	1
Late	PA0120	3	1
Late	PA0185	3	1
Late	PA0368	3	1
Late	exbD1	2	1
Late	mdcC	2	1
Late	nuh	2	1
Late	ORF35	2	1
Late	PA0141	2	1
Late	PA0167	2	1
Late	PA0203	2	1
Late	PA0225	2	1
Late	PA0479	2	1
Late	PA0668.1	2	1
Late	PA1372	2	1
Late	PA1500	2	1
Late	pcaD	2	1
Late	pyrR	2	1
Late	fha1	1	1
Late	glyS	1	1
Late	gpuR	1	1
Late	gshB	1	1
Late	hcp1	1	1
Late	hemF	1	1
Late	kdpB	1	1
Late	mdcD	1	1
Late	metF	1	1
Late	migA	1	1
Late	nirS	1	1
Late	opdC	1	1
Late	ORF34	1	1
Late	ORF37	1	1
Late	ORF60	1	1
Late	ORF62	1	1
Late	osmC	1	1
Late	PA0006	1	1
Late	PA0010	1	1
Late	PA0017	1	1
Late	PA0050	1	1
Late	PA0053	1	1
Late	PA0054	1	1
Late	PA0055	1	1
Late	PA0060	1	1
Late	PA0068	1	1
Late	PA0071	1	1
Late	PA0079	1	1
Late	PA0083	1	1
Late	PA0092	1	1
Late	PA0109	1	1
Late	PA0110	1	1
Late	PA0115	1	1
Late	PA0148	1	1
Late	PA0159	1	1
Late	PA0165	1	1
Late	PA0168	1	1
Late	PA0169	1	1
Late	PA0173	1	1
Late	PA0182	1	1
Late	PA0233	1	1
Late	PA0234	1	1
Late	PA0238	1	1
Late	PA0243	1	1
Late	PA0250	1	1
Late	PA0251	1	1
Late	PA0259	1	1
Late	PA0273	1	1
Late	PA0290	1	1
Late	PA0295	1	1
Late	PA0296	1	1
Late	PA0297	1	1
Late	PA0300	1	1
Late	PA0301	1	1
Late	PA0320	1	1
Late	PA0321	1	1
Late	PA0324	1	1
Late	PA0339	1	1
Late	PA0348	1	1
Late	PA0356	1	1
Late	PA0365	1	1
Late	PA0385	1	1
Late	PA0386	1	1
Late	PA0398	1	1
Late	PA0401	1	1
Late	PA0404	1	1
Late	PA0419	1	1
Late	PA0421	1	1
Late	PA0422	1	1
Late	PA0429	1	1
Late	PA0442	1	1
Late	PA0480	1	1
Late	PA0487	1	1
Late	PA0492	1	1
Late	PA0587	1	1
Late	PA0604	1	1
Late	PA0618	1	1
Late	PA0635	1	1
Late	PA0722	1	1
Late	PA0842	1	1
Late	PA0845	1	1
Late	PA1167	1	1
Late	PA1189	1	1
Late	PA1316	1	1
Late	PA1391	1	1
Late	PA1796.3	1	1
Late	PA2098	1	1
Late	PA2794	1	1
Late	pilG	1	1
Late	plcB	1	1
Late	pntAB	1	1
Late	pntB	1	1
Late	spuA	1	1
Late	spuD	1	1
Late	spuE	1	1
Late	spuI	1	1
Late	tag	1	1
