# Supplementary material for: Global Transcriptomic Analysis of Interactions between Pseudomonas aeruginosa and Bacteriophage PaP3
Source: Sci Rep. 2016 Jan 11;6:19237. doi: 10.1038/srep19237 (PMC4707531; doi:10.1038/srep19237)
Supplement: Supplementary Table S6 [file srep19237-s4.xls]

## Sheet: Sheet1
Table S6. Merged co-expression data of PaP3 and host genes.
Host genes	PaP3 genes	Correlation	p-value	PseudoCAP Function of host gene
PA0174	ORF58	0.994147	5.73e-13	Hypothetical, unclassified, unknown
PA0163	ORF58	0.994635	3.4e-13	Transcriptional regulators
PA0136	ORF58	0.994257	5.12e-13	Transport of small molecules
PA0174	ORF59	0.994575	3.64e-13	Hypothetical, unclassified, unknown
PA0163	ORF59	0.994864	2.62e-13	Transcriptional regulators
PA0136	ORF59	0.994326	4.76e-13	Transport of small molecules
serA	ORF60	0.99586	7.19e-14	Amino acid biosynthesis and metabolism
PA0132	ORF60	0.996242	4.04e-14	Amino acid biosynthesis and metabolism
trpB	ORF60	0.996262	3.91e-14	Amino acid biosynthesis and metabolism
gshB	ORF60	0.995981	6.04e-14	Amino acid biosynthesis and metabolism ; Biosynthesis of cofactors, prosthetic groups and carriers
metF	ORF60	0.995833	7.51e-14	Amino acid biosynthesis and metabolism ; Central intermediary metabolism
glyS	ORF60	0.996183	4.44e-14	Amino acid biosynthesis and metabolism ; Translation, post-translational modification, degradation
PA0223	ORF60	0.995883	6.97e-14	Cell wall / LPS / capsule ; Amino acid biosynthesis and metabolism
gabT	ORF60	0.996111	4.95e-14	Central intermediary metabolism ; Amino acid biosynthesis and metabolism ; Carbon compound catabolism
qor	ORF60	0.996767	1.64e-14	Energy metabolism
pntAA	ORF60	0.996695	1.87e-14	Energy metabolism ; Transport of small molecules
PA0045	ORF60	0.995813	7.7e-14	Hypothetical, unclassified, unknown
PA0201	ORF60	0.995822	7.62e-14	Hypothetical, unclassified, unknown
vgrG1	ORF60	0.99583	7.53e-14	Hypothetical, unclassified, unknown
PA0015	ORF60	0.995857	7.24e-14	Hypothetical, unclassified, unknown
PA0169	ORF60	0.995861	7.19e-14	Hypothetical, unclassified, unknown
PA0388	ORF60	0.995867	7.13e-14	Hypothetical, unclassified, unknown
PA0079	ORF60	0.995869	7.11e-14	Hypothetical, unclassified, unknown
PA0422	ORF60	0.995896	6.84e-14	Hypothetical, unclassified, unknown
PA0053	ORF60	0.995904	6.75e-14	Hypothetical, unclassified, unknown
PA0115	ORF60	0.995916	6.64e-14	Hypothetical, unclassified, unknown
PA0068	ORF60	0.995943	6.39e-14	Hypothetical, unclassified, unknown
PA0429	ORF60	0.995958	6.24e-14	Hypothetical, unclassified, unknown
PA0387	ORF60	0.995978	6.06e-14	Hypothetical, unclassified, unknown
senC	ORF60	0.995991	5.95e-14	Hypothetical, unclassified, unknown
PA0165	ORF60	0.996006	5.82e-14	Hypothetical, unclassified, unknown
PA0141	ORF60	0.99601	5.77e-14	Hypothetical, unclassified, unknown
PA0046	ORF60	0.996249	4e-14	Hypothetical, unclassified, unknown
PA0084	ORF60	0.996344	3.42e-14	Hypothetical, unclassified, unknown
PA0083	ORF60	0.996369	3.29e-14	Hypothetical, unclassified, unknown
PA0126	ORF60	0.996533	2.49e-14	Hypothetical, unclassified, unknown
PA0131	ORF60	0.996583	2.29e-14	Hypothetical, unclassified, unknown
spuH	ORF60	0.996044	5.48e-14	Membrane proteins ; Transport of small molecules
oprE	ORF60	0.996107	4.97e-14	Membrane proteins ; Transport of small molecules
PA0148	ORF60	0.996341	3.44e-14	Nucleotide biosynthesis and metabolism
PA0506	ORF60	0.995856	7.24e-14	Putative enzymes
spuB	ORF60	0.996011	5.77e-14	Putative enzymes
spuC	ORF60	0.996045	5.46e-14	Putative enzymes
PA0224	ORF60	0.996211	4.22e-14	Putative enzymes
hcp1	ORF60	0.99586	7.19e-14	Secreted Factors (toxins, enzymes, alginate)
pasP	ORF60	0.996048	5.46e-14	Secreted Factors (toxins, enzymes, alginate)
PA0428	ORF60	0.995857	7.24e-14	Transcription, RNA processing and degradation
PA0456	ORF60	0.996198	4.33e-14	Transcriptional regulators ; Adaptation, Protection
prlC	ORF60	0.996202	4.31e-14	Translation, post-translational modification, degradation
cysA	ORF60	0.99582	7.64e-14	Transport of small molecules
PA0314	ORF60	0.995828	7.55e-14	Transport of small molecules
trkA	ORF60	0.996055	5.4e-14	Transport of small molecules
PA0119	ORF60	0.996058	5.37e-14	Transport of small molecules
gabP	ORF60	0.996097	5.06e-14	Transport of small molecules
spuD	ORF60	0.996145	4.71e-14	Transport of small molecules
pntB	ORF60	0.996067	5.28e-14	Transport of small molecules ; Energy metabolism
ahpC	ORF61	0.995052	2.1e-13	Adaptation, Protection
serA	ORF61	0.995028	2.16e-13	Amino acid biosynthesis and metabolism
PA0132	ORF61	0.995367	1.41e-13	Amino acid biosynthesis and metabolism
trpB	ORF61	0.995501	1.19e-13	Amino acid biosynthesis and metabolism
gshB	ORF61	0.995165	1.83e-13	Amino acid biosynthesis and metabolism ; Biosynthesis of cofactors, prosthetic groups and carriers
metF	ORF61	0.995041	2.12e-13	Amino acid biosynthesis and metabolism ; Central intermediary metabolism
glyS	ORF61	0.995674	9.37e-14	Amino acid biosynthesis and metabolism ; Translation, post-translational modification, degradation
hemF	ORF61	0.99528	1.58e-13	Biosynthesis of cofactors, prosthetic groups and carriers
gabT	ORF61	0.995311	1.52e-13	Central intermediary metabolism ; Amino acid biosynthesis and metabolism ; Carbon compound catabolism
qor	ORF61	0.996108	4.97e-14	Energy metabolism
pntAA	ORF61	0.995965	6.17e-14	Energy metabolism ; Transport of small molecules
vgrG1	ORF61	0.994989	2.26e-13	Hypothetical, unclassified, unknown
PA0054	ORF61	0.995014	2.19e-13	Hypothetical, unclassified, unknown
PA0169	ORF61	0.995025	2.17e-13	Hypothetical, unclassified, unknown
PA0387	ORF61	0.995062	2.07e-13	Hypothetical, unclassified, unknown
PA0422	ORF61	0.995073	2.04e-13	Hypothetical, unclassified, unknown
senC	ORF61	0.995162	1.83e-13	Hypothetical, unclassified, unknown
PA0079	ORF61	0.995195	1.76e-13	Hypothetical, unclassified, unknown
PA0115	ORF61	0.9952	1.75e-13	Hypothetical, unclassified, unknown
PA0045	ORF61	0.995232	1.68e-13	Hypothetical, unclassified, unknown
PA0053	ORF61	0.995252	1.64e-13	Hypothetical, unclassified, unknown
PA0068	ORF61	0.995259	1.62e-13	Hypothetical, unclassified, unknown
PA0429	ORF61	0.9953	1.54e-13	Hypothetical, unclassified, unknown
PA0165	ORF61	0.995304	1.53e-13	Hypothetical, unclassified, unknown
PA0046	ORF61	0.995391	1.37e-13	Hypothetical, unclassified, unknown
PA0141	ORF61	0.995441	1.28e-13	Hypothetical, unclassified, unknown
PA0084	ORF61	0.995511	1.17e-13	Hypothetical, unclassified, unknown
PA0083	ORF61	0.995687	9.21e-14	Hypothetical, unclassified, unknown
PA0126	ORF61	0.995824	7.59e-14	Hypothetical, unclassified, unknown
PA0131	ORF61	0.995884	6.97e-14	Hypothetical, unclassified, unknown
spuH	ORF61	0.995197	1.75e-13	Membrane proteins ; Transport of small molecules
oprE	ORF61	0.995382	1.39e-13	Membrane proteins ; Transport of small molecules
PA0148	ORF61	0.995652	9.66e-14	Nucleotide biosynthesis and metabolism
PA0506	ORF61	0.995007	2.21e-13	Putative enzymes
spuB	ORF61	0.995156	1.85e-13	Putative enzymes
spuC	ORF61	0.995185	1.78e-13	Putative enzymes
PA0224	ORF61	0.995381	1.39e-13	Putative enzymes
hcp1	ORF61	0.995106	1.96e-13	Secreted Factors (toxins, enzymes, alginate)
pasP	ORF61	0.995206	1.74e-13	Secreted Factors (toxins, enzymes, alginate)
PA0428	ORF61	0.995012	2.2e-13	Transcription, RNA processing and degradation
PA0163	ORF61	0.994983	2.28e-13	Transcriptional regulators
aguR	ORF61	0.994992	2.25e-13	Transcriptional regulators
PA0456	ORF61	0.995352	1.44e-13	Transcriptional regulators ; Adaptation, Protection
prlC	ORF61	0.99531	1.52e-13	Translation, post-translational modification, degradation
PA0314	ORF61	0.995007	2.21e-13	Transport of small molecules
trkA	ORF61	0.995262	1.62e-13	Transport of small molecules
gabP	ORF61	0.995285	1.57e-13	Transport of small molecules
PA0119	ORF61	0.995313	1.51e-13	Transport of small molecules
spuD	ORF61	0.995377	1.4e-13	Transport of small molecules
pntB	ORF61	0.995478	1.22e-13	Transport of small molecules ; Energy metabolism
ahpC	ORF62	0.996269	3.86e-14	Adaptation, Protection
trpB	ORF62	0.99635	3.38e-14	Amino acid biosynthesis and metabolism
PA0132	ORF62	0.996432	2.95e-14	Amino acid biosynthesis and metabolism
gshB	ORF62	0.99625	4e-14	Amino acid biosynthesis and metabolism ; Biosynthesis of cofactors, prosthetic groups and carriers
metF	ORF62	0.996093	5.11e-14	Amino acid biosynthesis and metabolism ; Central intermediary metabolism
glyS	ORF62	0.996545	2.44e-14	Amino acid biosynthesis and metabolism ; Translation, post-translational modification, degradation
hemF	ORF62	0.996221	4.17e-14	Biosynthesis of cofactors, prosthetic groups and carriers
PA0223	ORF62	0.996114	4.93e-14	Cell wall / LPS / capsule ; Amino acid biosynthesis and metabolism
gabT	ORF62	0.996384	3.2e-14	Central intermediary metabolism ; Amino acid biosynthesis and metabolism ; Carbon compound catabolism
qor	ORF62	0.997032	9.77e-15	Energy metabolism
pntAA	ORF62	0.996892	1.29e-14	Energy metabolism ; Transport of small molecules
PA0200	ORF62	0.996074	5.24e-14	Hypothetical, unclassified, unknown
PA0315	ORF62	0.996087	5.15e-14	Hypothetical, unclassified, unknown
PA0169	ORF62	0.996137	4.75e-14	Hypothetical, unclassified, unknown
PA0388	ORF62	0.996161	4.57e-14	Hypothetical, unclassified, unknown
PA0422	ORF62	0.996205	4.29e-14	Hypothetical, unclassified, unknown
PA0053	ORF62	0.996207	4.26e-14	Hypothetical, unclassified, unknown
PA0387	ORF62	0.996219	4.17e-14	Hypothetical, unclassified, unknown
PA0115	ORF62	0.996239	4.04e-14	Hypothetical, unclassified, unknown
senC	ORF62	0.996252	3.97e-14	Hypothetical, unclassified, unknown
PA0429	ORF62	0.996268	3.86e-14	Hypothetical, unclassified, unknown
PA0045	ORF62	0.996315	3.6e-14	Hypothetical, unclassified, unknown
PA0165	ORF62	0.99634	3.44e-14	Hypothetical, unclassified, unknown
PA0068	ORF62	0.996381	3.22e-14	Hypothetical, unclassified, unknown
PA0141	ORF62	0.996514	2.58e-14	Hypothetical, unclassified, unknown
PA0046	ORF62	0.996614	2.15e-14	Hypothetical, unclassified, unknown
PA0083	ORF62	0.996615	2.15e-14	Hypothetical, unclassified, unknown
PA0084	ORF62	0.996656	2e-14	Hypothetical, unclassified, unknown
PA0131	ORF62	0.996873	1.33e-14	Hypothetical, unclassified, unknown
PA0126	ORF62	0.996936	1.2e-14	Hypothetical, unclassified, unknown
spuH	ORF62	0.996248	4e-14	Membrane proteins ; Transport of small molecules
oprE	ORF62	0.996527	2.53e-14	Membrane proteins ; Transport of small molecules
PA0148	ORF62	0.996566	2.35e-14	Nucleotide biosynthesis and metabolism
PA0506	ORF62	0.996151	4.66e-14	Putative enzymes
PA0130	ORF62	0.99618	4.44e-14	Putative enzymes
spuB	ORF62	0.996261	3.91e-14	Putative enzymes
spuC	ORF62	0.996311	3.6e-14	Putative enzymes
PA0224	ORF62	0.996461	2.82e-14	Putative enzymes
hcp1	ORF62	0.996262	3.91e-14	Secreted Factors (toxins, enzymes, alginate)
pasP	ORF62	0.996366	3.29e-14	Secreted Factors (toxins, enzymes, alginate)
PA0428	ORF62	0.996113	4.93e-14	Transcription, RNA processing and degradation
PA0163	ORF62	0.996099	5.04e-14	Transcriptional regulators
PA0456	ORF62	0.996514	2.58e-14	Transcriptional regulators ; Adaptation, Protection
prlC	ORF62	0.99644	2.93e-14	Translation, post-translational modification, degradation
PA0314	ORF62	0.99608	5.2e-14	Transport of small molecules
gabP	ORF62	0.996273	3.84e-14	Transport of small molecules
trkA	ORF62	0.996347	3.42e-14	Transport of small molecules
spuD	ORF62	0.996448	2.89e-14	Transport of small molecules
PA0119	ORF62	0.996458	2.84e-14	Transport of small molecules
pntB	ORF62	0.99634	3.44e-14	Transport of small molecules ; Energy metabolism
ahpC	ORF63	0.996467	2.8e-14	Adaptation, Protection
aroE	ORF63	0.996288	3.73e-14	Amino acid biosynthesis and metabolism
trpB	ORF63	0.996551	2.4e-14	Amino acid biosynthesis and metabolism
PA0132	ORF63	0.996621	2.13e-14	Amino acid biosynthesis and metabolism
gshB	ORF63	0.996322	3.55e-14	Amino acid biosynthesis and metabolism ; Biosynthesis of cofactors, prosthetic groups and carriers
glyS	ORF63	0.996463	2.8e-14	Amino acid biosynthesis and metabolism ; Translation, post-translational modification, degradation
PA0223	ORF63	0.99625	4e-14	Cell wall / LPS / capsule ; Amino acid biosynthesis and metabolism
gabT	ORF63	0.996423	3e-14	Central intermediary metabolism ; Amino acid biosynthesis and metabolism ; Carbon compound catabolism
qor	ORF63	0.997213	6.66e-15	Energy metabolism
pntAA	ORF63	0.996942	1.18e-14	Energy metabolism ; Transport of small molecules
PA0429	ORF63	0.996174	4.49e-14	Hypothetical, unclassified, unknown
PA0165	ORF63	0.996182	4.44e-14	Hypothetical, unclassified, unknown
PA0315	ORF63	0.996243	4.04e-14	Hypothetical, unclassified, unknown
PA0015	ORF63	0.996252	3.97e-14	Hypothetical, unclassified, unknown
PA0422	ORF63	0.996274	3.82e-14	Hypothetical, unclassified, unknown
PA0169	ORF63	0.996343	3.42e-14	Hypothetical, unclassified, unknown
senC	ORF63	0.996345	3.42e-14	Hypothetical, unclassified, unknown
PA0083	ORF63	0.996414	3.04e-14	Hypothetical, unclassified, unknown
PA0201	ORF63	0.996416	3.02e-14	Hypothetical, unclassified, unknown
PA0045	ORF63	0.996417	3.02e-14	Hypothetical, unclassified, unknown
PA0388	ORF63	0.996426	2.98e-14	Hypothetical, unclassified, unknown
PA0387	ORF63	0.996498	2.64e-14	Hypothetical, unclassified, unknown
PA0068	ORF63	0.996565	2.35e-14	Hypothetical, unclassified, unknown
PA0141	ORF63	0.996614	2.15e-14	Hypothetical, unclassified, unknown
PA0084	ORF63	0.996836	1.44e-14	Hypothetical, unclassified, unknown
PA0046	ORF63	0.996923	1.22e-14	Hypothetical, unclassified, unknown
PA0126	ORF63	0.996963	1.11e-14	Hypothetical, unclassified, unknown
PA0131	ORF63	0.997024	9.99e-15	Hypothetical, unclassified, unknown
spuH	ORF63	0.996342	3.42e-14	Membrane proteins ; Transport of small molecules
oprE	ORF63	0.996696	1.87e-14	Membrane proteins ; Transport of small molecules
rsmY	ORF63	0.996191	4.37e-14	Non-coding RNA gene
PA0148	ORF63	0.996604	2.2e-14	Nucleotide biosynthesis and metabolism
PA0506	ORF63	0.996281	3.77e-14	Putative enzymes
spuI	ORF63	0.996282	3.77e-14	Putative enzymes
spuB	ORF63	0.996384	3.2e-14	Putative enzymes
spuC	ORF63	0.996436	2.93e-14	Putative enzymes
PA0130	ORF63	0.996524	2.53e-14	Putative enzymes
PA0224	ORF63	0.996583	2.29e-14	Putative enzymes
hcp1	ORF63	0.996381	3.22e-14	Secreted Factors (toxins, enzymes, alginate)
pasP	ORF63	0.996511	2.58e-14	Secreted Factors (toxins, enzymes, alginate)
PA0428	ORF63	0.996168	4.53e-14	Transcription, RNA processing and degradation
PA0163	ORF63	0.996199	4.31e-14	Transcriptional regulators
PA0456	ORF63	0.996679	1.91e-14	Transcriptional regulators ; Adaptation, Protection
prlC	ORF63	0.996736	1.73e-14	Translation, post-translational modification, degradation
cysA	ORF63	0.996178	4.46e-14	Transport of small molecules
gabP	ORF63	0.996362	3.33e-14	Transport of small molecules
trkA	ORF63	0.996493	2.66e-14	Transport of small molecules
spuD	ORF63	0.996512	2.58e-14	Transport of small molecules
PA0119	ORF63	0.99681	1.51e-14	Transport of small molecules
pntB	ORF63	0.996254	3.95e-14	Transport of small molecules ; Energy metabolism
ahpC	ORF64	0.997227	6.66e-15	Adaptation, Protection
PA0132	ORF64	0.996766	1.64e-14	Amino acid biosynthesis and metabolism
trpB	ORF64	0.996813	1.51e-14	Amino acid biosynthesis and metabolism
aroE	ORF64	0.996842	1.42e-14	Amino acid biosynthesis and metabolism
gshB	ORF64	0.996639	2.07e-14	Amino acid biosynthesis and metabolism ; Biosynthesis of cofactors, prosthetic groups and carriers
glyS	ORF64	0.996949	1.15e-14	Amino acid biosynthesis and metabolism ; Translation, post-translational modification, degradation
gabT	ORF64	0.996733	1.73e-14	Central intermediary metabolism ; Amino acid biosynthesis and metabolism ; Carbon compound catabolism
recF	ORF64	0.996716	1.8e-14	DNA replication, recombination, modification and repair
gyrB	ORF64	0.997127	7.99e-15	DNA replication, recombination, modification and repair
qor	ORF64	0.997654	2.44e-15	Energy metabolism
pntAA	ORF64	0.997206	6.88e-15	Energy metabolism ; Transport of small molecules
PA0115	ORF64	0.996564	2.35e-14	Hypothetical, unclassified, unknown
senC	ORF64	0.996667	1.95e-14	Hypothetical, unclassified, unknown
PA0015	ORF64	0.996709	1.82e-14	Hypothetical, unclassified, unknown
PA0422	ORF64	0.996724	1.78e-14	Hypothetical, unclassified, unknown
PA0201	ORF64	0.996758	1.67e-14	Hypothetical, unclassified, unknown
PA0169	ORF64	0.996798	1.55e-14	Hypothetical, unclassified, unknown
PA0315	ORF64	0.996798	1.55e-14	Hypothetical, unclassified, unknown
PA0083	ORF64	0.996818	1.49e-14	Hypothetical, unclassified, unknown
PA0388	ORF64	0.996866	1.35e-14	Hypothetical, unclassified, unknown
PA0387	ORF64	0.99688	1.33e-14	Hypothetical, unclassified, unknown
PA0020	ORF64	0.997006	1.02e-14	Hypothetical, unclassified, unknown
PA0045	ORF64	0.997167	7.55e-15	Hypothetical, unclassified, unknown
PA0126	ORF64	0.997225	6.66e-15	Hypothetical, unclassified, unknown
PA0068	ORF64	0.997305	5.55e-15	Hypothetical, unclassified, unknown
PA0141	ORF64	0.997309	5.33e-15	Hypothetical, unclassified, unknown
PA0046	ORF64	0.997326	5.33e-15	Hypothetical, unclassified, unknown
PA0084	ORF64	0.997345	4.88e-15	Hypothetical, unclassified, unknown
PA0131	ORF64	0.997382	4.66e-15	Hypothetical, unclassified, unknown
PA0070	ORF64	0.996897	1.29e-14	Membrane proteins
spuH	ORF64	0.996558	2.38e-14	Membrane proteins ; Transport of small molecules
oprE	ORF64	0.997235	6.44e-15	Membrane proteins ; Transport of small molecules
rsmY	ORF64	0.996578	2.31e-14	Non-coding RNA gene
PA0148	ORF64	0.996929	1.2e-14	Nucleotide biosynthesis and metabolism
PA0506	ORF64	0.996643	2.04e-14	Putative enzymes
spuB	ORF64	0.996741	1.73e-14	Putative enzymes
spuC	ORF64	0.996789	1.58e-14	Putative enzymes
spuI	ORF64	0.996789	1.55e-14	Putative enzymes
PA0224	ORF64	0.996899	1.29e-14	Putative enzymes
PA0130	ORF64	0.99716	7.55e-15	Putative enzymes
pasP	ORF64	0.996943	1.15e-14	Secreted Factors (toxins, enzymes, alginate)
hcp1	ORF64	0.997067	9.1e-15	Secreted Factors (toxins, enzymes, alginate)
PA0456	ORF64	0.997101	8.44e-15	Transcriptional regulators ; Adaptation, Protection
def	ORF64	0.996718	1.78e-14	Translation, post-translational modification, degradation
prlC	ORF64	0.997198	7.11e-15	Translation, post-translational modification, degradation
gabP	ORF64	0.996576	2.31e-14	Transport of small molecules
spuD	ORF64	0.996949	1.15e-14	Transport of small molecules
trkA	ORF64	0.99696	1.13e-14	Transport of small molecules
PA0119	ORF64	0.997481	3.55e-15	Transport of small molecules
pntB	ORF64	0.996689	1.89e-14	Transport of small molecules ; Energy metabolism
ahpC	ORF65	0.997416	4.22e-15	Adaptation, Protection
PA0132	ORF65	0.996615	2.15e-14	Amino acid biosynthesis and metabolism
trpB	ORF65	0.996764	1.64e-14	Amino acid biosynthesis and metabolism
aroE	ORF65	0.997112	8.44e-15	Amino acid biosynthesis and metabolism
gshB	ORF65	0.996418	3.02e-14	Amino acid biosynthesis and metabolism ; Biosynthesis of cofactors, prosthetic groups and carriers
glyS	ORF65	0.996905	1.27e-14	Amino acid biosynthesis and metabolism ; Translation, post-translational modification, degradation
gabT	ORF65	0.996537	2.49e-14	Central intermediary metabolism ; Amino acid biosynthesis and metabolism ; Carbon compound catabolism
dnaN	ORF65	0.997224	6.66e-15	DNA replication, recombination, modification and repair
recF	ORF65	0.997404	4.44e-15	DNA replication, recombination, modification and repair
gyrB	ORF65	0.997718	2e-15	DNA replication, recombination, modification and repair
qor	ORF65	0.997636	2.66e-15	Energy metabolism
pntAA	ORF65	0.997	1.04e-14	Energy metabolism ; Transport of small molecules
PA0422	ORF65	0.996539	2.46e-14	Hypothetical, unclassified, unknown
senC	ORF65	0.99657	2.33e-14	Hypothetical, unclassified, unknown
PA0039	ORF65	0.996573	2.31e-14	Hypothetical, unclassified, unknown
PA0083	ORF65	0.996582	2.29e-14	Hypothetical, unclassified, unknown
PA0201	ORF65	0.996705	1.82e-14	Hypothetical, unclassified, unknown
PA0169	ORF65	0.996707	1.82e-14	Hypothetical, unclassified, unknown
PA0015	ORF65	0.99671	1.82e-14	Hypothetical, unclassified, unknown
PA0315	ORF65	0.996734	1.73e-14	Hypothetical, unclassified, unknown
PA0387	ORF65	0.9968	1.55e-14	Hypothetical, unclassified, unknown
PA0388	ORF65	0.996801	1.53e-14	Hypothetical, unclassified, unknown
PA0126	ORF65	0.996879	1.33e-14	Hypothetical, unclassified, unknown
PA0084	ORF65	0.997194	7.11e-15	Hypothetical, unclassified, unknown
PA0020	ORF65	0.99728	5.77e-15	Hypothetical, unclassified, unknown
PA0131	ORF65	0.997302	5.55e-15	Hypothetical, unclassified, unknown
PA0068	ORF65	0.997375	4.66e-15	Hypothetical, unclassified, unknown
PA0141	ORF65	0.997387	4.44e-15	Hypothetical, unclassified, unknown
PA0045	ORF65	0.997405	4.44e-15	Hypothetical, unclassified, unknown
PA0046	ORF65	0.997452	4e-15	Hypothetical, unclassified, unknown
PA0070	ORF65	0.997077	8.88e-15	Membrane proteins
oprE	ORF65	0.997235	6.44e-15	Membrane proteins ; Transport of small molecules
rsmY	ORF65	0.996339	3.46e-14	Non-coding RNA gene
PA0148	ORF65	0.996743	1.71e-14	Nucleotide biosynthesis and metabolism
PA0506	ORF65	0.996463	2.8e-14	Putative enzymes
spuB	ORF65	0.996578	2.31e-14	Putative enzymes
spuC	ORF65	0.996621	2.13e-14	Putative enzymes
PA0224	ORF65	0.996743	1.71e-14	Putative enzymes
spuI	ORF65	0.996764	1.64e-14	Putative enzymes
PA0130	ORF65	0.997118	8.22e-15	Putative enzymes
pasP	ORF65	0.996818	1.49e-14	Secreted Factors (toxins, enzymes, alginate)
hcp1	ORF65	0.996992	1.07e-14	Secreted Factors (toxins, enzymes, alginate)
PA0456	ORF65	0.99699	1.07e-14	Transcriptional regulators ; Adaptation, Protection
prlC	ORF65	0.997163	7.55e-15	Translation, post-translational modification, degradation
def	ORF65	0.997171	7.33e-15	Translation, post-translational modification, degradation
gabP	ORF65	0.996359	3.33e-14	Transport of small molecules
spuD	ORF65	0.996816	1.51e-14	Transport of small molecules
trkA	ORF65	0.996941	1.18e-14	Transport of small molecules
PA0119	ORF65	0.997587	2.89e-15	Transport of small molecules
pntB	ORF65	0.996432	2.95e-14	Transport of small molecules ; Energy metabolism
ahpC	ORF66	0.997725	2e-15	Adaptation, Protection
trpB	ORF66	0.997131	7.99e-15	Amino acid biosynthesis and metabolism
PA0132	ORF66	0.997218	6.66e-15	Amino acid biosynthesis and metabolism
aroE	ORF66	0.997487	3.55e-15	Amino acid biosynthesis and metabolism
gshB	ORF66	0.997038	9.77e-15	Amino acid biosynthesis and metabolism ; Biosynthesis of cofactors, prosthetic groups and carriers
glyS	ORF66	0.99706	9.33e-15	Amino acid biosynthesis and metabolism ; Translation, post-translational modification, degradation
gabT	ORF66	0.99712	8.22e-15	Central intermediary metabolism ; Amino acid biosynthesis and metabolism ; Carbon compound catabolism
dnaN	ORF66	0.996971	1.11e-14	DNA replication, recombination, modification and repair
recF	ORF66	0.99725	6.22e-15	DNA replication, recombination, modification and repair
gyrB	ORF66	0.997593	2.66e-15	DNA replication, recombination, modification and repair
qor	ORF66	0.99792	1.11e-15	Energy metabolism
pntAA	ORF66	0.997438	4e-15	Energy metabolism ; Transport of small molecules
lptA	ORF66	0.997012	1.02e-14	Fatty acid and phospholipid metabolism
PA0563	ORF66	0.997016	1.02e-14	Hypothetical, unclassified, unknown
PA0039	ORF66	0.997034	9.77e-15	Hypothetical, unclassified, unknown
senC	ORF66	0.997061	9.33e-15	Hypothetical, unclassified, unknown
PA0015	ORF66	0.997139	7.99e-15	Hypothetical, unclassified, unknown
PA0422	ORF66	0.997146	7.77e-15	Hypothetical, unclassified, unknown
PA0169	ORF66	0.997327	5.33e-15	Hypothetical, unclassified, unknown
PA0315	ORF66	0.997332	5.33e-15	Hypothetical, unclassified, unknown
PA0045	ORF66	0.997399	4.44e-15	Hypothetical, unclassified, unknown
PA0201	ORF66	0.997435	4e-15	Hypothetical, unclassified, unknown
PA0387	ORF66	0.997468	3.77e-15	Hypothetical, unclassified, unknown
PA0388	ORF66	0.997477	3.55e-15	Hypothetical, unclassified, unknown
PA0020	ORF66	0.997602	2.66e-15	Hypothetical, unclassified, unknown
PA0126	ORF66	0.99763	2.66e-15	Hypothetical, unclassified, unknown
PA0141	ORF66	0.99764	2.44e-15	Hypothetical, unclassified, unknown
PA0131	ORF66	0.997669	2.22e-15	Hypothetical, unclassified, unknown
PA0068	ORF66	0.997776	1.78e-15	Hypothetical, unclassified, unknown
PA0084	ORF66	0.997831	1.33e-15	Hypothetical, unclassified, unknown
PA0046	ORF66	0.997919	1.33e-15	Hypothetical, unclassified, unknown
PA0070	ORF66	0.9976	2.66e-15	Membrane proteins
spuH	ORF66	0.996973	1.11e-14	Membrane proteins ; Transport of small molecules
oprE	ORF66	0.997686	2.22e-15	Membrane proteins ; Transport of small molecules
rsmY	ORF66	0.997102	8.44e-15	Non-coding RNA gene
PA0148	ORF66	0.997155	7.55e-15	Nucleotide biosynthesis and metabolism
PA0506	ORF66	0.997146	7.77e-15	Putative enzymes
spuB	ORF66	0.997199	6.88e-15	Putative enzymes
spuC	ORF66	0.997277	5.77e-15	Putative enzymes
PA0224	ORF66	0.997306	5.33e-15	Putative enzymes
spuI	ORF66	0.997346	4.88e-15	Putative enzymes
PA0130	ORF66	0.997882	1.33e-15	Putative enzymes
pasP	ORF66	0.997431	4e-15	Secreted Factors (toxins, enzymes, alginate)
hcp1	ORF66	0.997515	3.33e-15	Secreted Factors (toxins, enzymes, alginate)
PA0456	ORF66	0.997579	2.89e-15	Transcriptional regulators ; Adaptation, Protection
def	ORF66	0.997292	5.77e-15	Translation, post-translational modification, degradation
prlC	ORF66	0.997784	1.78e-15	Translation, post-translational modification, degradation
spuD	ORF66	0.997309	5.33e-15	Transport of small molecules
trkA	ORF66	0.997346	4.88e-15	Transport of small molecules
PA0119	ORF66	0.998066	8.88e-16	Transport of small molecules
ahpC	ORF67	0.998349	4.44e-16	Adaptation, Protection
osmC	ORF67	0.998647	0	Adaptation, Protection
putA	ORF67	0.998056	8.88e-16	Amino acid biosynthesis and metabolism
aroE	ORF67	0.998259	4.44e-16	Amino acid biosynthesis and metabolism
ilvD	ORF67	0.99805	8.88e-16	Biosynthesis of cofactors, prosthetic groups and carriers ; Amino acid biosynthesis and metabolism
PA0011	ORF67	0.998425	2.22e-16	Cell wall / LPS / capsule
coaD	ORF67	0.998048	8.88e-16	Central intermediary metabolism
pilJ	ORF67	0.998101	6.66e-16	Chemotaxis ; Motility & Attachment
lptA	ORF67	0.998108	6.66e-16	Fatty acid and phospholipid metabolism
PA0131	ORF67	0.998059	8.88e-16	Hypothetical, unclassified, unknown
PA0141	ORF67	0.998106	6.66e-16	Hypothetical, unclassified, unknown
PA0332	ORF67	0.99811	6.66e-16	Hypothetical, unclassified, unknown
PA0398	ORF67	0.998146	4.44e-16	Hypothetical, unclassified, unknown
PA0071	ORF67	0.998199	4.44e-16	Hypothetical, unclassified, unknown
PA0422	ORF67	0.998203	4.44e-16	Hypothetical, unclassified, unknown
PA0460	ORF67	0.998212	4.44e-16	Hypothetical, unclassified, unknown
PA0050	ORF67	0.998217	4.44e-16	Hypothetical, unclassified, unknown
PA0329	ORF67	0.998244	4.44e-16	Hypothetical, unclassified, unknown
PA0046	ORF67	0.998264	4.44e-16	Hypothetical, unclassified, unknown
PA0126	ORF67	0.998266	4.44e-16	Hypothetical, unclassified, unknown
PA0060	ORF67	0.998421	2.22e-16	Hypothetical, unclassified, unknown
PA0169	ORF67	0.998449	2.22e-16	Hypothetical, unclassified, unknown
PA0563	ORF67	0.99846	2.22e-16	Hypothetical, unclassified, unknown
PA0315	ORF67	0.998524	0	Hypothetical, unclassified, unknown
PA0201	ORF67	0.998568	0	Hypothetical, unclassified, unknown
PA0387	ORF67	0.998571	0	Hypothetical, unclassified, unknown
PA0388	ORF67	0.998685	0	Hypothetical, unclassified, unknown
PA0068	ORF67	0.998752	0	Hypothetical, unclassified, unknown
PA0084	ORF67	0.998791	0	Hypothetical, unclassified, unknown
PA0020	ORF67	0.998813	0	Hypothetical, unclassified, unknown
PA0985	ORF67	0.998104	6.66e-16	Membrane proteins ; Secreted Factors (toxins, enzymes, alginate)
oprE	ORF67	0.998483	2.22e-16	Membrane proteins ; Transport of small molecules
PA0263.1	ORF67	0.998109	6.66e-16	Non-coding RNA gene
rsmY	ORF67	0.998388	2.22e-16	Non-coding RNA gene
PA0224	ORF67	0.998046	8.88e-16	Putative enzymes
spuB	ORF67	0.998225	4.44e-16	Putative enzymes
PA0506	ORF67	0.998243	4.44e-16	Putative enzymes
spuC	ORF67	0.998294	4.44e-16	Putative enzymes
spuI	ORF67	0.998505	0	Putative enzymes
coaB	ORF67	0.998173	4.44e-16	Related to phage, transposon, or plasmid
pasP	ORF67	0.998436	2.22e-16	Secreted Factors (toxins, enzymes, alginate)
hcp1	ORF67	0.998444	2.22e-16	Secreted Factors (toxins, enzymes, alginate)
PA0163	ORF67	0.998285	4.44e-16	Transcriptional regulators
PA0456	ORF67	0.998518	0	Transcriptional regulators ; Adaptation, Protection
mucA	ORF67	0.998092	6.66e-16	Transcriptional regulators ; Cell wall / LPS / capsule ; Secreted Factors (toxins, enzymes, alginate)
def	ORF67	0.998061	8.88e-16	Translation, post-translational modification, degradation
rpsU	ORF67	0.998097	6.66e-16	Translation, post-translational modification, degradation
rsmA	ORF67	0.99811	6.66e-16	Translation, post-translational modification, degradation
prlC	ORF67	0.998746	0	Translation, post-translational modification, degradation
spuD	ORF67	0.998087	6.66e-16	Transport of small molecules
ahpC	ORF68	0.997303	5.55e-15	Adaptation, Protection
trpB	ORF68	0.99568	9.28e-14	Amino acid biosynthesis and metabolism
PA0132	ORF68	0.995955	6.26e-14	Amino acid biosynthesis and metabolism
aroE	ORF68	0.997102	8.44e-15	Amino acid biosynthesis and metabolism
glyS	ORF68	0.99571	8.93e-14	Amino acid biosynthesis and metabolism ; Translation, post-translational modification, degradation
PA0011	ORF68	0.99743	4e-15	Cell wall / LPS / capsule
gabT	ORF68	0.995728	8.7e-14	Central intermediary metabolism ; Amino acid biosynthesis and metabolism ; Carbon compound catabolism
dnaN	ORF68	0.997428	4e-15	DNA replication, recombination, modification and repair
recF	ORF68	0.997664	2.22e-15	DNA replication, recombination, modification and repair
gyrB	ORF68	0.997814	1.55e-15	DNA replication, recombination, modification and repair
qor	ORF68	0.996792	1.55e-14	Energy metabolism
pntAA	ORF68	0.995914	6.66e-14	Energy metabolism ; Transport of small molecules
lptA	ORF68	0.995756	8.35e-14	Fatty acid and phospholipid metabolism
PA0012	ORF68	0.995713	8.88e-14	Hypothetical, unclassified, unknown
PA0563	ORF68	0.99577	8.19e-14	Hypothetical, unclassified, unknown
PA0422	ORF68	0.995817	7.68e-14	Hypothetical, unclassified, unknown
senC	ORF68	0.995875	7.06e-14	Hypothetical, unclassified, unknown
PA0015	ORF68	0.996069	5.28e-14	Hypothetical, unclassified, unknown
PA0126	ORF68	0.996105	5e-14	Hypothetical, unclassified, unknown
PA0169	ORF68	0.996136	4.75e-14	Hypothetical, unclassified, unknown
PA0315	ORF68	0.996293	3.73e-14	Hypothetical, unclassified, unknown
PA0387	ORF68	0.996407	3.06e-14	Hypothetical, unclassified, unknown
PA0388	ORF68	0.996489	2.69e-14	Hypothetical, unclassified, unknown
PA0131	ORF68	0.996499	2.64e-14	Hypothetical, unclassified, unknown
PA0201	ORF68	0.996519	2.55e-14	Hypothetical, unclassified, unknown
PA0084	ORF68	0.996685	1.91e-14	Hypothetical, unclassified, unknown
PA0038	ORF68	0.996753	1.69e-14	Hypothetical, unclassified, unknown
PA0141	ORF68	0.996766	1.64e-14	Hypothetical, unclassified, unknown
PA0068	ORF68	0.996952	1.15e-14	Hypothetical, unclassified, unknown
PA0045	ORF68	0.996974	1.11e-14	Hypothetical, unclassified, unknown
PA0020	ORF68	0.99728	5.77e-15	Hypothetical, unclassified, unknown
PA0039	ORF68	0.997302	5.55e-15	Hypothetical, unclassified, unknown
PA0046	ORF68	0.997414	4.44e-15	Hypothetical, unclassified, unknown
PA0070	ORF68	0.997187	7.11e-15	Membrane proteins
oprE	ORF68	0.996791	1.55e-14	Membrane proteins ; Transport of small molecules
rsmY	ORF68	0.995751	8.42e-14	Non-coding RNA gene
PA0506	ORF68	0.995857	7.24e-14	Putative enzymes
spuB	ORF68	0.995904	6.75e-14	Putative enzymes
spuC	ORF68	0.995981	6.04e-14	Putative enzymes
PA0224	ORF68	0.996017	5.73e-14	Putative enzymes
spuI	ORF68	0.996338	3.46e-14	Putative enzymes
PA0130	ORF68	0.997037	9.77e-15	Putative enzymes
pasP	ORF68	0.996276	3.82e-14	Secreted Factors (toxins, enzymes, alginate)
hcp1	ORF68	0.996427	2.98e-14	Secreted Factors (toxins, enzymes, alginate)
PA0456	ORF68	0.996485	2.71e-14	Transcriptional regulators ; Adaptation, Protection
prlC	ORF68	0.996764	1.64e-14	Translation, post-translational modification, degradation
def	ORF68	0.997403	4.44e-15	Translation, post-translational modification, degradation
spuD	ORF68	0.996033	5.57e-14	Transport of small molecules
trkA	ORF68	0.996288	3.75e-14	Transport of small molecules
PA0119	ORF68	0.997427	4.22e-15	Transport of small molecules
ahpC	ORF69	0.998015	8.88e-16	Adaptation, Protection
trpB	ORF69	0.996349	3.4e-14	Amino acid biosynthesis and metabolism
PA0132	ORF69	0.996445	2.89e-14	Amino acid biosynthesis and metabolism
aroE	ORF69	0.997638	2.44e-15	Amino acid biosynthesis and metabolism
glyS	ORF69	0.996621	2.13e-14	Amino acid biosynthesis and metabolism ; Translation, post-translational modification, degradation
PA0011	ORF69	0.998061	8.88e-16	Cell wall / LPS / capsule
gabT	ORF69	0.996383	3.2e-14	Central intermediary metabolism ; Amino acid biosynthesis and metabolism ; Carbon compound catabolism
dnaN	ORF69	0.998232	4.44e-16	DNA replication, recombination, modification and repair
recF	ORF69	0.998423	2.22e-16	DNA replication, recombination, modification and repair
gyrB	ORF69	0.998558	0	DNA replication, recombination, modification and repair
qor	ORF69	0.997475	3.55e-15	Energy metabolism
pntAA	ORF69	0.996588	2.26e-14	Energy metabolism ; Transport of small molecules
lptA	ORF69	0.996383	3.2e-14	Fatty acid and phospholipid metabolism
PA0563	ORF69	0.996351	3.38e-14	Hypothetical, unclassified, unknown
senC	ORF69	0.996503	2.62e-14	Hypothetical, unclassified, unknown
PA0422	ORF69	0.996504	2.62e-14	Hypothetical, unclassified, unknown
PA0126	ORF69	0.996721	1.78e-14	Hypothetical, unclassified, unknown
PA0015	ORF69	0.99675	1.69e-14	Hypothetical, unclassified, unknown
PA0169	ORF69	0.996773	1.62e-14	Hypothetical, unclassified, unknown
PA0387	ORF69	0.996935	1.2e-14	Hypothetical, unclassified, unknown
PA0315	ORF69	0.996967	1.11e-14	Hypothetical, unclassified, unknown
PA0201	ORF69	0.997	1.04e-14	Hypothetical, unclassified, unknown
PA0388	ORF69	0.997026	9.77e-15	Hypothetical, unclassified, unknown
PA0131	ORF69	0.997122	7.99e-15	Hypothetical, unclassified, unknown
PA0084	ORF69	0.997337	5.11e-15	Hypothetical, unclassified, unknown
PA0038	ORF69	0.997481	3.55e-15	Hypothetical, unclassified, unknown
PA0141	ORF69	0.99755	3.11e-15	Hypothetical, unclassified, unknown
PA0068	ORF69	0.997684	2.22e-15	Hypothetical, unclassified, unknown
PA0045	ORF69	0.997796	1.78e-15	Hypothetical, unclassified, unknown
PA0046	ORF69	0.997931	1.11e-15	Hypothetical, unclassified, unknown
PA0039	ORF69	0.997932	1.11e-15	Hypothetical, unclassified, unknown
PA0020	ORF69	0.998064	8.88e-16	Hypothetical, unclassified, unknown
PA0070	ORF69	0.997925	1.11e-15	Membrane proteins
oprE	ORF69	0.997438	4e-15	Membrane proteins ; Transport of small molecules
rsmY	ORF69	0.996343	3.42e-14	Non-coding RNA gene
PA0148	ORF69	0.996364	3.31e-14	Nucleotide biosynthesis and metabolism
PA0506	ORF69	0.996465	2.8e-14	Putative enzymes
spuB	ORF69	0.996517	2.58e-14	Putative enzymes
spuC	ORF69	0.996588	2.26e-14	Putative enzymes
PA0224	ORF69	0.996625	2.13e-14	Putative enzymes
spuI	ORF69	0.996964	1.11e-14	Putative enzymes
PA0130	ORF69	0.997616	2.66e-15	Putative enzymes
pasP	ORF69	0.9969	1.29e-14	Secreted Factors (toxins, enzymes, alginate)
hcp1	ORF69	0.997219	6.66e-15	Secreted Factors (toxins, enzymes, alginate)
PA0456	ORF69	0.997079	8.88e-15	Transcriptional regulators ; Adaptation, Protection
prlC	ORF69	0.997332	5.33e-15	Translation, post-translational modification, degradation
def	ORF69	0.99815	4.44e-16	Translation, post-translational modification, degradation
spuD	ORF69	0.996734	1.73e-14	Transport of small molecules
trkA	ORF69	0.996986	1.07e-14	Transport of small molecules
PA0119	ORF69	0.997989	8.88e-16	Transport of small molecules
ahpC	ORF70	0.998054	8.88e-16	Adaptation, Protection
proC	ORF70	0.997852	1.33e-15	Amino acid biosynthesis and metabolism
putA	ORF70	0.997958	8.88e-16	Amino acid biosynthesis and metabolism
PA0132	ORF70	0.99827	4.44e-16	Amino acid biosynthesis and metabolism
aroE	ORF70	0.998335	4.44e-16	Amino acid biosynthesis and metabolism
gshB	ORF70	0.997856	1.33e-15	Amino acid biosynthesis and metabolism ; Biosynthesis of cofactors, prosthetic groups and carriers
ilvD	ORF70	0.997844	1.33e-15	Biosynthesis of cofactors, prosthetic groups and carriers ; Amino acid biosynthesis and metabolism
pcaD	ORF70	0.997845	1.33e-15	Carbon compound catabolism
PA0223	ORF70	0.998148	4.44e-16	Cell wall / LPS / capsule ; Amino acid biosynthesis and metabolism
gabT	ORF70	0.997881	1.33e-15	Central intermediary metabolism ; Amino acid biosynthesis and metabolism ; Carbon compound catabolism
pilJ	ORF70	0.997858	1.33e-15	Chemotaxis ; Motility & Attachment
qor	ORF70	0.997998	8.88e-16	Energy metabolism
lptA	ORF70	0.997954	8.88e-16	Fatty acid and phospholipid metabolism
PA0015	ORF70	0.997842	1.33e-15	Hypothetical, unclassified, unknown
PA0068	ORF70	0.997847	1.33e-15	Hypothetical, unclassified, unknown
PA0369	ORF70	0.997857	1.33e-15	Hypothetical, unclassified, unknown
senC	ORF70	0.997885	1.33e-15	Hypothetical, unclassified, unknown
PA0315	ORF70	0.99796	8.88e-16	Hypothetical, unclassified, unknown
PA0563	ORF70	0.998025	8.88e-16	Hypothetical, unclassified, unknown
PA0200	ORF70	0.998031	8.88e-16	Hypothetical, unclassified, unknown
PA0012	ORF70	0.998069	8.88e-16	Hypothetical, unclassified, unknown
PA0169	ORF70	0.998072	8.88e-16	Hypothetical, unclassified, unknown
PA0131	ORF70	0.99809	6.66e-16	Hypothetical, unclassified, unknown
PA0126	ORF70	0.998141	4.44e-16	Hypothetical, unclassified, unknown
PA0084	ORF70	0.998192	4.44e-16	Hypothetical, unclassified, unknown
PA0388	ORF70	0.998273	4.44e-16	Hypothetical, unclassified, unknown
PA0387	ORF70	0.998311	4.44e-16	Hypothetical, unclassified, unknown
PA0201	ORF70	0.998498	0	Hypothetical, unclassified, unknown
PA0046	ORF70	0.998584	0	Hypothetical, unclassified, unknown
spuH	ORF70	0.997907	1.33e-15	Membrane proteins ; Transport of small molecules
oprE	ORF70	0.998052	8.88e-16	Membrane proteins ; Transport of small molecules
rsmY	ORF70	0.99795	1.11e-15	Non-coding RNA gene
PA0263.1	ORF70	0.998055	8.88e-16	Non-coding RNA gene
nuh	ORF70	0.998039	8.88e-16	Nucleotide biosynthesis and metabolism
PA0202	ORF70	0.997863	1.33e-15	Putative enzymes
PA0506	ORF70	0.998002	8.88e-16	Putative enzymes
spuB	ORF70	0.998014	8.88e-16	Putative enzymes
PA0224	ORF70	0.998052	8.88e-16	Putative enzymes
spuC	ORF70	0.998061	8.88e-16	Putative enzymes
spuI	ORF70	0.998092	6.66e-16	Putative enzymes
PA0130	ORF70	0.998245	4.44e-16	Putative enzymes
coaB	ORF70	0.99785	1.33e-15	Related to phage, transposon, or plasmid
pasP	ORF70	0.998103	6.66e-16	Secreted Factors (toxins, enzymes, alginate)
PA0428	ORF70	0.997844	1.33e-15	Transcription, RNA processing and degradation
PA0181	ORF70	0.997958	8.88e-16	Transcriptional regulators
PA0456	ORF70	0.998215	4.44e-16	Transcriptional regulators ; Adaptation, Protection
prlC	ORF70	0.998354	4.44e-16	Translation, post-translational modification, degradation
exbB1	ORF70	0.99786	1.33e-15	Transport of small molecules
cysA	ORF70	0.998009	8.88e-16	Transport of small molecules
PA0119	ORF70	0.998344	4.44e-16	Transport of small molecules
ahpC	ORF71	0.998726	0	Adaptation, Protection
spuA	ORF71	0.998293	4.44e-16	Amino acid biosynthesis and metabolism
putA	ORF71	0.998311	4.44e-16	Amino acid biosynthesis and metabolism
PA0132	ORF71	0.998527	0	Amino acid biosynthesis and metabolism
aroE	ORF71	0.998742	0	Amino acid biosynthesis and metabolism
ilvD	ORF71	0.998255	4.44e-16	Biosynthesis of cofactors, prosthetic groups and carriers ; Amino acid biosynthesis and metabolism
PA0223	ORF71	0.998196	4.44e-16	Cell wall / LPS / capsule ; Amino acid biosynthesis and metabolism
flgF	ORF71	0.998247	4.44e-16	Cell wall / LPS / capsule ; Motility & Attachment
pilJ	ORF71	0.998265	4.44e-16	Chemotaxis ; Motility & Attachment
gyrB	ORF71	0.998358	4.44e-16	DNA replication, recombination, modification and repair
qor	ORF71	0.998334	4.44e-16	Energy metabolism
lptA	ORF71	0.998471	2.22e-16	Fatty acid and phospholipid metabolism
PA0505	ORF71	0.998202	4.44e-16	Hypothetical, unclassified, unknown
PA0369	ORF71	0.998203	4.44e-16	Hypothetical, unclassified, unknown
PA0404	ORF71	0.998225	4.44e-16	Hypothetical, unclassified, unknown
PA0368	ORF71	0.998257	4.44e-16	Hypothetical, unclassified, unknown
PA0131	ORF71	0.998264	4.44e-16	Hypothetical, unclassified, unknown
PA0045	ORF71	0.998269	4.44e-16	Hypothetical, unclassified, unknown
PA0169	ORF71	0.998274	4.44e-16	Hypothetical, unclassified, unknown
PA0141	ORF71	0.998309	4.44e-16	Hypothetical, unclassified, unknown
PA0012	ORF71	0.998315	4.44e-16	Hypothetical, unclassified, unknown
PA0020	ORF71	0.998332	4.44e-16	Hypothetical, unclassified, unknown
PA0084	ORF71	0.998334	4.44e-16	Hypothetical, unclassified, unknown
PA0039	ORF71	0.998345	4.44e-16	Hypothetical, unclassified, unknown
PA0201	ORF71	0.998438	2.22e-16	Hypothetical, unclassified, unknown
PA0068	ORF71	0.998454	2.22e-16	Hypothetical, unclassified, unknown
PA0388	ORF71	0.998484	2.22e-16	Hypothetical, unclassified, unknown
PA0387	ORF71	0.998553	0	Hypothetical, unclassified, unknown
PA0046	ORF71	0.998819	0	Hypothetical, unclassified, unknown
PA0070	ORF71	0.998343	4.44e-16	Membrane proteins
spuH	ORF71	0.998244	4.44e-16	Membrane proteins ; Transport of small molecules
putP	ORF71	0.998287	4.44e-16	Membrane proteins ; Transport of small molecules
oprE	ORF71	0.998483	2.22e-16	Membrane proteins ; Transport of small molecules
purC	ORF71	0.998208	4.44e-16	Nucleotide biosynthesis and metabolism
nuh	ORF71	0.998299	4.44e-16	Nucleotide biosynthesis and metabolism
spuI	ORF71	0.998217	4.44e-16	Putative enzymes
PA0506	ORF71	0.998219	4.44e-16	Putative enzymes
spuB	ORF71	0.998249	4.44e-16	Putative enzymes
PA0202	ORF71	0.998288	4.44e-16	Putative enzymes
PA0130	ORF71	0.998525	0	Putative enzymes
coaB	ORF71	0.9982	4.44e-16	Related to phage, transposon, or plasmid
PA0120	ORF71	0.998244	4.44e-16	Transcriptional regulators
PA0181	ORF71	0.998491	2.22e-16	Transcriptional regulators
PA0456	ORF71	0.998294	4.44e-16	Transcriptional regulators ; Adaptation, Protection
mucA	ORF71	0.998218	4.44e-16	Transcriptional regulators ; Cell wall / LPS / capsule ; Secreted Factors (toxins, enzymes, alginate)
prlC	ORF71	0.998441	2.22e-16	Translation, post-translational modification, degradation
def	ORF71	0.99857	0	Translation, post-translational modification, degradation
gabP	ORF71	0.998324	4.44e-16	Transport of small molecules
PA0203	ORF71	0.998325	4.44e-16	Transport of small molecules
PA0119	ORF71	0.998792	0	Transport of small molecules
