# Supplementary material for: Global Transcriptomic Analysis of Interactions between Pseudomonas aeruginosa and Bacteriophage PaP3
Source: Sci Rep. 2016 Jan 11;6:19237. doi: 10.1038/srep19237 (PMC4707531; doi:10.1038/srep19237)
Supplement: Supplementary Table S8 [file srep19237-s5.xls]

## Sheet: Sheet1
Time point	Locus Tag	Gene Name	q-value	Product Name	KEGG Pathway	PseudoCAP Function Class
10 min-Down	PA0001	dnaA	0.0405336	chromosomal replication initiator protein DnaA		DNA replication, recombination, modification and repair
20 min-Down	PA0001	dnaA	0.00940505	chromosomal replication initiator protein DnaA		DNA replication, recombination, modification and repair
30 min-Down	PA0001	dnaA	0.00704551	chromosomal replication initiator protein DnaA		DNA replication, recombination, modification and repair
20 min-Down	PA0002	dnaN	0.0203022	DNA polymerase III, beta chain	Pyrimidine metabolism [PseudoCAP] ; Purine metabolism [PseudoCAP] ; Purine metabolism [KEGG] ; Pyrimidine metabolism [KEGG] ; Metabolic pathways [KEGG] ; DNA replication [KEGG] ; Mismatch repair [KEGG] ; Homologous recombination [KEGG]	DNA replication, recombination, modification and repair
30 min-Down	PA0002	dnaN	0.00639957	DNA polymerase III, beta chain	Pyrimidine metabolism [PseudoCAP] ; Purine metabolism [PseudoCAP] ; Purine metabolism [KEGG] ; Pyrimidine metabolism [KEGG] ; Metabolic pathways [KEGG] ; DNA replication [KEGG] ; Mismatch repair [KEGG] ; Homologous recombination [KEGG]	DNA replication, recombination, modification and repair
20 min-Down	PA0003	recF	0.043763	RecF protein	Homologous recombination [KEGG]	DNA replication, recombination, modification and repair
30 min-Down	PA0003	recF	0.0124857	RecF protein	Homologous recombination [KEGG]	DNA replication, recombination, modification and repair
20 min-Down	PA0004	gyrB	0.0283302	DNA gyrase subunit B		DNA replication, recombination, modification and repair
30 min-Down	PA0004	gyrB	0.00658577	DNA gyrase subunit B		DNA replication, recombination, modification and repair
30 min-Down	PA0005	lptA	0.0338711	lysophosphatidic acid acyltransferase, LptA	phospholipid biosynthesis [PseudoCAP] ; phospholipid biosynthesis [PseudoCyc] ; Glycerolipid metabolism [KEGG] ; Glycerophospholipid metabolism [KEGG] ; Ether lipid metabolism [KEGG] ; Metabolic pathways [KEGG]	Fatty acid and phospholipid metabolism
20 min-Down	PA0005	lptA	0.0315806	lysophosphatidic acid acyltransferase, LptA	phospholipid biosynthesis [PseudoCAP] ; phospholipid biosynthesis [PseudoCyc] ; Glycerolipid metabolism [KEGG] ; Glycerophospholipid metabolism [KEGG] ; Ether lipid metabolism [KEGG] ; Metabolic pathways [KEGG]	Fatty acid and phospholipid metabolism
20 min-Down	PA0008	glyS	0.0154338	glycyl-tRNA synthetase beta chain	Glycine, serine and threonine metabolism [PseudoCAP] ; Aminoacyl-tRNA biosynthesis [PseudoCAP] ; tRNA charging pathway [PseudoCyc] ; Aminoacyl-tRNA biosynthesis [KEGG]	Amino acid biosynthesis and metabolism ; Translation, post-translational modification, degradation
30 min-Down	PA0008	glyS	0.00665884	glycyl-tRNA synthetase beta chain	Glycine, serine and threonine metabolism [PseudoCAP] ; Aminoacyl-tRNA biosynthesis [PseudoCAP] ; tRNA charging pathway [PseudoCyc] ; Aminoacyl-tRNA biosynthesis [KEGG]	Amino acid biosynthesis and metabolism ; Translation, post-translational modification, degradation
10 min-Down	PA0010	tag	0.0448481	DNA-3-methyladenine glycosidase I	Base excision repair [KEGG]	DNA replication, recombination, modification and repair
20 min-Down	PA0010	tag	0.0287901	DNA-3-methyladenine glycosidase I	Base excision repair [KEGG]	DNA replication, recombination, modification and repair
30 min-Down	PA0012		0.0424271	hypothetical protein		Hypothetical, unclassified, unknown
20 min-Down	PA0012		0.0369161	hypothetical protein		Hypothetical, unclassified, unknown
10 min-Down	PA0015		0.0411103	hypothetical protein		Hypothetical, unclassified, unknown
20 min-Down	PA0015		0.0160335	hypothetical protein		Hypothetical, unclassified, unknown
30 min-Down	PA0015		0.0103277	hypothetical protein		Hypothetical, unclassified, unknown
20 min-Down	PA0016	trkA	0.0267771	potassium uptake protein TrkA		Transport of small molecules
30 min-Down	PA0016	trkA	0.0177678	potassium uptake protein TrkA		Transport of small molecules
20 min-Down	PA0017		0.046522	conserved hypothetical protein		Hypothetical, unclassified, unknown
30 min-Down	PA0017		0.0341889	conserved hypothetical protein		Hypothetical, unclassified, unknown
20 min-Down	PA0019	def	0.0289972	polypeptide deformylase		Translation, post-translational modification, degradation
30 min-Down	PA0019	def	0.0132549	polypeptide deformylase		Translation, post-translational modification, degradation
10 min-Down	PA0023	qor	0.0367161	quinone oxidoreductase		Energy metabolism
20 min-Down	PA0023	qor	0.0181514	quinone oxidoreductase		Energy metabolism
30 min-Down	PA0023	qor	0.0121746	quinone oxidoreductase		Energy metabolism
10 min-Down	PA0024	hemF	0.0227143	coproporphyrinogen III oxidase, aerobic	Porphyrin and chlorophyll metabolism [PseudoCAP] ; biosynthesis of proto- and siroheme [PseudoCyc] ; Porphyrin and chlorophyll metabolism [KEGG] ; Metabolic pathways [KEGG]	Biosynthesis of cofactors, prosthetic groups and carriers
20 min-Down	PA0024	hemF	0.0106402	coproporphyrinogen III oxidase, aerobic	Porphyrin and chlorophyll metabolism [PseudoCAP] ; biosynthesis of proto- and siroheme [PseudoCyc] ; Porphyrin and chlorophyll metabolism [KEGG] ; Metabolic pathways [KEGG]	Biosynthesis of cofactors, prosthetic groups and carriers
30 min-Down	PA0024	hemF	0.00408909	coproporphyrinogen III oxidase, aerobic	Porphyrin and chlorophyll metabolism [PseudoCAP] ; biosynthesis of proto- and siroheme [PseudoCyc] ; Porphyrin and chlorophyll metabolism [KEGG] ; Metabolic pathways [KEGG]	Biosynthesis of cofactors, prosthetic groups and carriers
10 min-Down	PA0025	aroE	0.0223357	shikimate dehydrogenase	Phenylalanine, tyrosine and tryptophan biosynthesis [PseudoCAP] ; phenylalanine, tyrosine and tryptophan biosynthesis, complete [PseudoCyc] ; chorismate biosynthesis [PseudoCyc] ; pathways of chorismate [PseudoCyc] ; Phenylalanine, tyrosine and tryptophan biosynthesis [KEGG] ; Metabolic pathways [KEGG]	Amino acid biosynthesis and metabolism
20 min-Down	PA0025	aroE	0.0140079	shikimate dehydrogenase	Phenylalanine, tyrosine and tryptophan biosynthesis [PseudoCAP] ; phenylalanine, tyrosine and tryptophan biosynthesis, complete [PseudoCyc] ; chorismate biosynthesis [PseudoCyc] ; pathways of chorismate [PseudoCyc] ; Phenylalanine, tyrosine and tryptophan biosynthesis [KEGG] ; Metabolic pathways [KEGG]	Amino acid biosynthesis and metabolism
30 min-Down	PA0025	aroE	0.00682913	shikimate dehydrogenase	Phenylalanine, tyrosine and tryptophan biosynthesis [PseudoCAP] ; phenylalanine, tyrosine and tryptophan biosynthesis, complete [PseudoCyc] ; chorismate biosynthesis [PseudoCyc] ; pathways of chorismate [PseudoCyc] ; Phenylalanine, tyrosine and tryptophan biosynthesis [KEGG] ; Metabolic pathways [KEGG]	Amino acid biosynthesis and metabolism
10 min-Down	PA0026	plcB	0.0338937	phospholipase C, PlcB		Hypothetical, unclassified, unknown
20 min-Down	PA0026	plcB	0.0155501	phospholipase C, PlcB		Hypothetical, unclassified, unknown
30 min-Down	PA0026	plcB	0.0111384	phospholipase C, PlcB		Hypothetical, unclassified, unknown
10 min-Down	PA0033		0.0478367	hypothetical protein		Hypothetical, unclassified, unknown
20 min-Down	PA0045		0.0479314	hypothetical protein		Hypothetical, unclassified, unknown
30 min-Down	PA0045		0.0210777	hypothetical protein		Hypothetical, unclassified, unknown
30 min-Down	PA0046		0.0441725	hypothetical protein		Hypothetical, unclassified, unknown
20 min-Down	PA0050		0.0361596	hypothetical protein		Hypothetical, unclassified, unknown
30 min-Down	PA0050		0.0191788	hypothetical protein		Hypothetical, unclassified, unknown
20 min-Down	PA0054		0.0153008	conserved hypothetical protein		Hypothetical, unclassified, unknown
30 min-Down	PA0054		0.00920529	conserved hypothetical protein		Hypothetical, unclassified, unknown
20 min-Down	PA0055		0.0389707	hypothetical protein		Hypothetical, unclassified, unknown
30 min-Down	PA0055		0.0374757	hypothetical protein		Hypothetical, unclassified, unknown
30 min-Down	PA0059	osmC	0.0245725	osmotically inducible protein OsmC		Adaptation, Protection
20 min-Down	PA0067	prlC	0.0337664	oligopeptidase A		Translation, post-translational modification, degradation
30 min-Down	PA0067	prlC	0.0111384	oligopeptidase A		Translation, post-translational modification, degradation
20 min-Down	PA0068		0.0334335	hypothetical protein		Hypothetical, unclassified, unknown
30 min-Down	PA0068		0.00252614	hypothetical protein		Hypothetical, unclassified, unknown
30 min-Down	PA0071		0.048569	hypothetical protein		Hypothetical, unclassified, unknown
30 min-Down	PA0081	fha1	0.0419695	Fha1	Bacterial secretion system [KEGG]	Protein secretion/export apparatus
30 min-Down	PA0083		0.0318334	conserved hypothetical protein		Hypothetical, unclassified, unknown
30 min-Down	PA0085	hcp1	0.0359926	Hcp1	Bacterial secretion system [KEGG]	Secreted Factors (toxins, enzymes, alginate)
30 min-Down	PA0094		0.0392333	hypothetical protein		Hypothetical, unclassified, unknown
20 min-Down	PA0094		0.0290301	hypothetical protein		Hypothetical, unclassified, unknown
30 min-Down	PA0102		0.0364725	probable carbonic anhydrase	cyanate degradation [PseudoCyc] ; Nitrogen metabolism [KEGG]	Central intermediary metabolism
30 min-Down	PA0109		0.0450434	hypothetical protein		Membrane proteins
10 min-Down	PA0109		0.0237924	hypothetical protein		Membrane proteins
20 min-Down	PA0109		0.0212801	hypothetical protein		Membrane proteins
20 min-Down	PA0110		0.0180892	hypothetical protein		Hypothetical, unclassified, unknown
30 min-Down	PA0113		0.0175579	probable cytochrome c oxidase assembly factor	Oxidative phosphorylation [KEGG] ; Porphyrin and chlorophyll metabolism [KEGG] ; Metabolic pathways [KEGG]	Energy metabolism
20 min-Down	PA0113		0.0140079	probable cytochrome c oxidase assembly factor	Oxidative phosphorylation [KEGG] ; Porphyrin and chlorophyll metabolism [KEGG] ; Metabolic pathways [KEGG]	Energy metabolism
10 min-Down	PA0114	senC	0.0302589	SenC		Hypothetical, unclassified, unknown
20 min-Down	PA0114	senC	0.0161115	SenC		Hypothetical, unclassified, unknown
30 min-Down	PA0114	senC	0.00967173	SenC		Hypothetical, unclassified, unknown
20 min-Down	PA0115		0.0161115	conserved hypothetical protein		Hypothetical, unclassified, unknown
30 min-Down	PA0115		0.00777029	conserved hypothetical protein		Hypothetical, unclassified, unknown
30 min-Down	PA0120		0.0261695	probable transcriptional regulator		Transcriptional regulators
20 min-Down	PA0120		0.0255343	probable transcriptional regulator		Transcriptional regulators
30 min-Down	PA0131		0.038615	hypothetical protein		Hypothetical, unclassified, unknown
80 min-Up	PA0136		0.0424257	probable ATP-binding component of ABC transporter		Transport of small molecules	Cytoplasmic Membrane[Class 2] ; Cytoplasmic Membrane[Class 3]
20 min-Up	PA0136		0.0259587	probable ATP-binding component of ABC transporter		Transport of small molecules
30 min-Up	PA0136		0.025003	probable ATP-binding component of ABC transporter		Transport of small molecules
30 min-Down	PA0138		0.0314754	probable permease of ABC transporter		Membrane proteins ; Transport of small molecules
20 min-Down	PA0138		0.0236352	probable permease of ABC transporter		Membrane proteins ; Transport of small molecules
20 min-Down	PA0139	ahpC	0.0229994	alkyl hydroperoxide reductase subunit C		Adaptation, Protection
30 min-Down	PA0139	ahpC	0.00586536	alkyl hydroperoxide reductase subunit C		Adaptation, Protection
20 min-Down	PA0141		0.0160995	conserved hypothetical protein		Hypothetical, unclassified, unknown
30 min-Down	PA0141		0.00414223	conserved hypothetical protein		Hypothetical, unclassified, unknown
20 min-Down	PA0143	nuh	0.0409435	purine nucleosidase Nuh	Purine metabolism [KEGG] ; Nicotinate and nicotinamide metabolism [KEGG] ; Metabolic pathways [KEGG]	Nucleotide biosynthesis and metabolism
30 min-Down	PA0143	nuh	0.0158318	purine nucleosidase Nuh	Purine metabolism [KEGG] ; Nicotinate and nicotinamide metabolism [KEGG] ; Metabolic pathways [KEGG]	Nucleotide biosynthesis and metabolism
05 min-Down	PA0145		0.0364542	hypothetical protein		Hypothetical, unclassified, unknown
10 min-Down	PA0147		0.0223357	probable oxidoreductase		Putative enzymes
20 min-Down	PA0147		0.00940505	probable oxidoreductase		Putative enzymes
30 min-Down	PA0147		0.00373739	probable oxidoreductase		Putative enzymes
20 min-Down	PA0148		0.0393318	probable adenosine deaminase	salvage pathways of adenine, hypoxanthine, and their nucleosides [PseudoCyc] ; Purine metabolism [KEGG] ; Metabolic pathways [KEGG]	Nucleotide biosynthesis and metabolism
30 min-Down	PA0148		0.0215662	probable adenosine deaminase	salvage pathways of adenine, hypoxanthine, and their nucleosides [PseudoCyc] ; Purine metabolism [KEGG] ; Metabolic pathways [KEGG]	Nucleotide biosynthesis and metabolism
30 min-Down	PA0154	pcaG	0.0323966	protocatechuate 3,4-dioxygenase, alpha subunit	Aromatic compound catabolism [PseudoCAP] ; protocatechuate degradation, ortho-cleavage [PseudoCyc] ; gallate degradation I [PseudoCyc] ; Benzoate degradation via hydroxylation [KEGG] ; 2,4-Dichlorobenzoate degradation [KEGG] ; Metabolic pathways [KEGG]	Carbon compound catabolism
20 min-Down	PA0160		0.0272333	hypothetical protein		Hypothetical, unclassified, unknown
30 min-Down	PA0160		0.0223586	hypothetical protein		Hypothetical, unclassified, unknown
20 min-Down	PA0162	opdC	0.0477858	histidine porin OpdC		Membrane proteins ; Transport of small molecules
20 min-Down	PA0165		0.0161115	hypothetical protein		Hypothetical, unclassified, unknown
30 min-Down	PA0165		0.00741247	hypothetical protein		Hypothetical, unclassified, unknown
10 min-Down	PA0167		0.0406251	probable transcriptional regulator		Transcriptional regulators
20 min-Down	PA0167		0.018972	probable transcriptional regulator		Transcriptional regulators
30 min-Down	PA0167		0.0166428	probable transcriptional regulator		Transcriptional regulators
05 min-Down	PA0168		0.0479499	conserved hypothetical protein		Hypothetical, unclassified, unknown
10 min-Down	PA0168		0.0223357	conserved hypothetical protein		Hypothetical, unclassified, unknown
20 min-Down	PA0168		0.00940505	conserved hypothetical protein		Hypothetical, unclassified, unknown
30 min-Down	PA0168		0.00373739	conserved hypothetical protein		Hypothetical, unclassified, unknown
30 min-Down	PA0169		0.041472	hypothetical protein		Hypothetical, unclassified, unknown
10 min-Down	PA0170		0.023631	hypothetical protein		Hypothetical, unclassified, unknown
20 min-Down	PA0170		0.0161115	hypothetical protein		Hypothetical, unclassified, unknown
30 min-Down	PA0170		0.00655446	hypothetical protein		Hypothetical, unclassified, unknown
20 min-Down	PA0171		0.0230315	hypothetical protein		Motility & Attachment
30 min-Down	PA0173		0.0211146	probable methylesterase	Chemotaxis [PseudoCAP] ; Chemotactic transducer (MCP) [PseudoCAP] ; Two-component system [KEGG] ; Bacterial chemotaxis [KEGG]	Adaptation, Protection ; Chemotaxis
20 min-Down	PA0173		0.0115052	probable methylesterase	Chemotaxis [PseudoCAP] ; Chemotactic transducer (MCP) [PseudoCAP] ; Two-component system [KEGG] ; Bacterial chemotaxis [KEGG]	Adaptation, Protection ; Chemotaxis
20 min-Down	PA0182		0.0403742	probable short-chain dehydrogenase	Fatty acid biosynthesis [KEGG] ; Biosynthesis of unsaturated fatty acids [KEGG] ; Metabolic pathways [KEGG]	Putative enzymes
30 min-Down	PA0187		0.0385674	hypothetical protein		Hypothetical, unclassified, unknown
10 min-Down	PA0187		0.0211817	hypothetical protein		Hypothetical, unclassified, unknown
10 min-Down	PA0199	exbD1	0.029845	transport protein ExbD		Transport of small molecules
30 min-Down	PA0199	exbD1	0.0145985	transport protein ExbD		Transport of small molecules
20 min-Down	PA0199	exbD1	0.0115339	transport protein ExbD		Transport of small molecules
80 min-Down	PA0200		0.0409435	hypothetical protein		Hypothetical, unclassified, unknown	Unknown[Class 3]
20 min-Down	PA0200		0.0289963	hypothetical protein		Hypothetical, unclassified, unknown
30 min-Down	PA0200		0.0254199	hypothetical protein		Hypothetical, unclassified, unknown
10 min-Down	PA0202		0.0290463	probable amidase	aldoxime metabolism [PseudoCyc] ; Arginine and proline metabolism [KEGG] ; Phenylalanine metabolism [KEGG] ; Tryptophan metabolism [KEGG] ; Cyanoamino acid metabolism [KEGG] ; Benzoate degradation via CoA ligation [KEGG] ; Styrene degradation [KEGG]	Putative enzymes
20 min-Down	PA0202		0.0274425	probable amidase	aldoxime metabolism [PseudoCyc] ; Arginine and proline metabolism [KEGG] ; Phenylalanine metabolism [KEGG] ; Tryptophan metabolism [KEGG] ; Cyanoamino acid metabolism [KEGG] ; Benzoate degradation via CoA ligation [KEGG] ; Styrene degradation [KEGG]	Putative enzymes
30 min-Down	PA0202		0.027187	probable amidase	aldoxime metabolism [PseudoCyc] ; Arginine and proline metabolism [KEGG] ; Phenylalanine metabolism [KEGG] ; Tryptophan metabolism [KEGG] ; Cyanoamino acid metabolism [KEGG] ; Benzoate degradation via CoA ligation [KEGG] ; Styrene degradation [KEGG]	Putative enzymes
30 min-Down	PA0203		0.0118532	probable binding protein component of ABC transporter		Transport of small molecules
20 min-Down	PA0217		0.0161115	probable transcriptional regulator		Transcriptional regulators
30 min-Down	PA0217		0.011206	probable transcriptional regulator		Transcriptional regulators
20 min-Down	PA0224		0.0367099	probable aldolase	gluconeogenesis [PseudoCyc] ; sorbitol metabolism [PseudoCyc] ; glycolysis+Entner-Doudoroff [PseudoCyc] ; anaerobic glycolysis [PseudoCyc] ; glycolysis [PseudoCyc] ; glycolysis+TCA+glyoxylate bypass [PseudoCyc] ; [PseudoCyc]	Putative enzymes
30 min-Down	PA0224		0.0178637	probable aldolase	gluconeogenesis [PseudoCyc] ; sorbitol metabolism [PseudoCyc] ; glycolysis+Entner-Doudoroff [PseudoCyc] ; anaerobic glycolysis [PseudoCyc] ; glycolysis [PseudoCyc] ; glycolysis+TCA+glyoxylate bypass [PseudoCyc] ; [PseudoCyc]	Putative enzymes
20 min-Down	PA0225		0.0306144	probable transcriptional regulator		Transcriptional regulators
30 min-Down	PA0225		0.0252558	probable transcriptional regulator		Transcriptional regulators
10 min-Down	PA0225		0.023631	probable transcriptional regulator		Transcriptional regulators
30 min-Down	PA0229	pcaT	0.049058	dicarboxylic acid transporter PcaT	Aromatic compound catabolism [PseudoCAP]	Membrane proteins ; Transport of small molecules
30 min-Down	PA0230	pcaB	0.0398032	3-carboxy-cis,cis-muconate cycloisomerase	Aromatic compound catabolism [PseudoCAP] ; protocatechuate degradation, ortho-cleavage [PseudoCyc] ; Benzoate degradation via hydroxylation [KEGG] ; Metabolic pathways [KEGG]	Carbon compound catabolism
30 min-Down	PA0232	pcaC	0.0429767	gamma-carboxymuconolactone decarboxylase	Aromatic compound catabolism [PseudoCAP] ; protocatechuate degradation, ortho-cleavage [PseudoCyc] ; Benzoate degradation via hydroxylation [KEGG] ; Metabolic pathways [KEGG]	Carbon compound catabolism
20 min-Down	PA0233		0.0433614	probable transcriptional regulator		Transcriptional regulators
30 min-Down	PA0233		0.0308106	probable transcriptional regulator		Transcriptional regulators
10 min-Down	PA0238		0.0280005	hypothetical protein		Hypothetical, unclassified, unknown
20 min-Down	PA0238		0.014838	hypothetical protein		Hypothetical, unclassified, unknown
30 min-Down	PA0241		0.0471846	probable major facilitator superfamily (MFS) transporter		Membrane proteins ; Transport of small molecules
10 min-Down	PA0243		0.0276328	probable transcriptional regulator		Transcriptional regulators
20 min-Down	PA0243		0.0272333	probable transcriptional regulator		Transcriptional regulators
30 min-Down	PA0243		0.0145104	probable transcriptional regulator		Transcriptional regulators
20 min-Down	PA0246		0.045747	probable major facilitator superfamily (MFS) transporter		Membrane proteins ; Transport of small molecules
30 min-Down	PA0246		0.0327903	probable major facilitator superfamily (MFS) transporter		Membrane proteins ; Transport of small molecules
30 min-Down	PA0249		0.0364834	probable acetyltransferase		Putative enzymes
20 min-Down	PA0250		0.0357662	conserved hypothetical protein		Hypothetical, unclassified, unknown
30 min-Down	PA0250		0.0183406	conserved hypothetical protein		Hypothetical, unclassified, unknown
10 min-Down	PA0256		0.0363422	hypothetical protein		Hypothetical, unclassified, unknown
10 min-Down	PA0259		0.0370971	hypothetical protein		Hypothetical, unclassified, unknown
20 min-Down	PA0259		0.0245495	hypothetical protein		Hypothetical, unclassified, unknown
05 min-Down	PA0269		0.0406529	conserved hypothetical protein		Hypothetical, unclassified, unknown
10 min-Down	PA0269		0.0223357	conserved hypothetical protein		Hypothetical, unclassified, unknown
10 min-Down	PA0272		0.0420688	probable transcriptional regulator		Transcriptional regulators
20 min-Down	PA0272		0.0390795	probable transcriptional regulator		Transcriptional regulators
30 min-Down	PA0275		0.0429176	probable transcriptional regulator		Transcriptional regulators
10 min-Down	PA0275		0.023631	probable transcriptional regulator		Transcriptional regulators
20 min-Down	PA0275		0.0220571	probable transcriptional regulator		Transcriptional regulators
20 min-Down	PA0280	cysA	0.0455813	sulfate transport protein CysA	ABC transporters [KEGG]	Transport of small molecules
30 min-Down	PA0280	cysA	0.0288178	sulfate transport protein CysA	ABC transporters [KEGG]	Transport of small molecules
20 min-Down	PA0281	cysW	0.0171862	sulfate transport protein CysW	ABC transporters [KEGG]	Membrane proteins ; Transport of small molecules
30 min-Down	PA0281	cysW	0.010832	sulfate transport protein CysW	ABC transporters [KEGG]	Membrane proteins ; Transport of small molecules
20 min-Down	PA0283	sbp	0.0355921	sulfate-binding protein precursor	ABC transporters [KEGG]	Transport of small molecules
20 min-Down	PA0284		0.0416934	hypothetical protein		Hypothetical, unclassified, unknown
30 min-Down	PA0284		0.0353352	hypothetical protein		Hypothetical, unclassified, unknown
20 min-Down	PA0285		0.0424257	conserved hypothetical protein		Membrane proteins
30 min-Down	PA0285		0.0183406	conserved hypothetical protein		Membrane proteins
10 min-Down	PA0286	desA	0.0406251	delta-9 fatty acid desaturase, DesA		Fatty acid and phospholipid metabolism
20 min-Down	PA0286	desA	0.0180892	delta-9 fatty acid desaturase, DesA		Fatty acid and phospholipid metabolism
30 min-Down	PA0286	desA	0.0121746	delta-9 fatty acid desaturase, DesA		Fatty acid and phospholipid metabolism
10 min-Down	PA0287	gpuP	0.0405336	3-guanidinopropionate transport protein		Transport of small molecules
30 min-Down	PA0287	gpuP	0.0378913	3-guanidinopropionate transport protein		Transport of small molecules
20 min-Down	PA0287	gpuP	0.0161115	3-guanidinopropionate transport protein		Transport of small molecules
20 min-Down	PA0288	gpuA	0.0208459	3-guanidinopropionase	Arginine and proline metabolism [PseudoCAP] ; polyamine biosynthesis [PseudoCyc] ; arginine degradation VII [PseudoCyc] ; Arginine and proline metabolism [KEGG] ; Metabolic pathways [KEGG]	Amino acid biosynthesis and metabolism
30 min-Down	PA0288	gpuA	0.0120096	3-guanidinopropionase	Arginine and proline metabolism [PseudoCAP] ; polyamine biosynthesis [PseudoCyc] ; arginine degradation VII [PseudoCyc] ; Arginine and proline metabolism [KEGG] ; Metabolic pathways [KEGG]	Amino acid biosynthesis and metabolism
30 min-Down	PA0290		0.0413763	hypothetical protein		Hypothetical, unclassified, unknown
20 min-Down	PA0290		0.0115052	hypothetical protein		Hypothetical, unclassified, unknown
20 min-Down	PA0291	oprE	0.024734	Anaerobically-induced outer membrane porin OprE precursor		Membrane proteins ; Transport of small molecules
30 min-Down	PA0291	oprE	0.00804386	Anaerobically-induced outer membrane porin OprE precursor		Membrane proteins ; Transport of small molecules
20 min-Down	PA0294	aguR	0.0140079	transcriptional regulator AguR	Arginine and proline metabolism [PseudoCAP]	Transcriptional regulators
30 min-Down	PA0294	aguR	0.00777703	transcriptional regulator AguR	Arginine and proline metabolism [PseudoCAP]	Transcriptional regulators
20 min-Down	PA0295		0.0226355	probable periplasmic polyamine binding protein		Transport of small molecules
30 min-Down	PA0295		0.0168274	probable periplasmic polyamine binding protein		Transport of small molecules
20 min-Down	PA0296	spuI	0.0461869	probable glutamine synthetase	glutamine - glutamate pathway II [PseudoCyc] ; ammonia assimilation cycle [PseudoCyc] ; Alanine, aspartate and glutamate metabolism [KEGG] ; Arginine and proline metabolism [KEGG] ; Nitrogen metabolism [KEGG] ; Metabolic pathways [KEGG] ; Two-component system [KEGG]	Putative enzymes
30 min-Down	PA0296	spuI	0.0108157	probable glutamine synthetase	glutamine - glutamate pathway II [PseudoCyc] ; ammonia assimilation cycle [PseudoCyc] ; Alanine, aspartate and glutamate metabolism [KEGG] ; Arginine and proline metabolism [KEGG] ; Nitrogen metabolism [KEGG] ; Metabolic pathways [KEGG] ; Two-component system [KEGG]	Putative enzymes
30 min-Down	PA0297	spuA	0.0325282	probable glutamine amidotransferase	de novo biosynthesis of purine nucleotides [PseudoCyc] ; his+purine+pyrimidine biosynthesis [PseudoCyc]	Amino acid biosynthesis and metabolism
10 min-Down	PA0297	spuA	0.029845	probable glutamine amidotransferase	de novo biosynthesis of purine nucleotides [PseudoCyc] ; his+purine+pyrimidine biosynthesis [PseudoCyc]	Amino acid biosynthesis and metabolism
20 min-Down	PA0297	spuA	0.0225502	probable glutamine amidotransferase	de novo biosynthesis of purine nucleotides [PseudoCyc] ; his+purine+pyrimidine biosynthesis [PseudoCyc]	Amino acid biosynthesis and metabolism
30 min-Down	PA0298	spuB	0.023573	probable glutamine synthetase	glutamine - glutamate pathway II [PseudoCyc] ; ammonia assimilation cycle [PseudoCyc] ; Alanine, aspartate and glutamate metabolism [KEGG] ; Arginine and proline metabolism [KEGG] ; Nitrogen metabolism [KEGG] ; Metabolic pathways [KEGG] ; Two-component system [KEGG]	Putative enzymes
20 min-Down	PA0300	spuD	0.0205368	polyamine transport protein	ABC transporters [KEGG]	Transport of small molecules
30 min-Down	PA0300	spuD	0.00373739	polyamine transport protein	ABC transporters [KEGG]	Transport of small molecules
20 min-Down	PA0301	spuE	0.0225502	polyamine transport protein	ABC transporters [KEGG]	Transport of small molecules
30 min-Down	PA0301	spuE	0.0111384	polyamine transport protein	ABC transporters [KEGG]	Transport of small molecules
30 min-Down	PA0303	spuG	0.0318334	polyamine transport protein PotH	ABC transporters [KEGG]	Membrane proteins ; Transport of small molecules
20 min-Down	PA0304	spuH	0.0410179	polyamine transport protein PotI	ABC transporters [KEGG]	Membrane proteins ; Transport of small molecules
30 min-Down	PA0304	spuH	0.0379114	polyamine transport protein PotI	ABC transporters [KEGG]	Membrane proteins ; Transport of small molecules
30 min-Down	PA0307		0.0497575	hypothetical protein		Hypothetical, unclassified, unknown
20 min-Down	PA0307		0.0487689	hypothetical protein		Hypothetical, unclassified, unknown
30 min-Down	PA0308		0.00373739	hypothetical protein		Hypothetical, unclassified, unknown
20 min-Down	PA0309		0.0415987	hypothetical protein		Hypothetical, unclassified, unknown
30 min-Down	PA0309		0.0346488	hypothetical protein		Hypothetical, unclassified, unknown
10 min-Down	PA0313		0.0223357	L-cysteine transporter of ABC system YecS		Membrane proteins ; Transport of small molecules
20 min-Down	PA0313		0.0119782	L-cysteine transporter of ABC system YecS		Membrane proteins ; Transport of small molecules
30 min-Down	PA0313		0.00412488	L-cysteine transporter of ABC system YecS		Membrane proteins ; Transport of small molecules
20 min-Down	PA0314		0.030396	L-cysteine transporter of ABC system FliY		Transport of small molecules
30 min-Down	PA0314		0.0177678	L-cysteine transporter of ABC system FliY		Transport of small molecules
20 min-Down	PA0315		0.0335702	hypothetical protein		Hypothetical, unclassified, unknown
30 min-Down	PA0315		0.0100391	hypothetical protein		Hypothetical, unclassified, unknown
20 min-Down	PA0316	serA	0.0267771	D-3-phosphoglycerate dehydrogenase	Glycine, serine and threonine metabolism [PseudoCAP] ; serine and glycine biosynthesis [PseudoCyc] ; serine biosynthesis [PseudoCyc] ; Glycine, serine and threonine metabolism [KEGG] ; Metabolic pathways [KEGG]	Amino acid biosynthesis and metabolism
30 min-Down	PA0316	serA	0.026253	D-3-phosphoglycerate dehydrogenase	Glycine, serine and threonine metabolism [PseudoCAP] ; serine and glycine biosynthesis [PseudoCyc] ; serine biosynthesis [PseudoCyc] ; Glycine, serine and threonine metabolism [KEGG] ; Metabolic pathways [KEGG]	Amino acid biosynthesis and metabolism
10 min-Down	PA0317		0.0420688	hypothetical protein		Hypothetical, unclassified, unknown
20 min-Down	PA0317		0.0155972	hypothetical protein		Hypothetical, unclassified, unknown
30 min-Down	PA0317		0.0147613	hypothetical protein		Hypothetical, unclassified, unknown
30 min-Down	PA0319		0.0289203	hypothetical protein		Hypothetical, unclassified, unknown
20 min-Down	PA0319		0.0168473	hypothetical protein		Hypothetical, unclassified, unknown
20 min-Down	PA0320		0.0371769	conserved hypothetical protein		Hypothetical, unclassified, unknown
30 min-Down	PA0321		0.0478943	probable acetylpolyamine aminohydrolase		Putative enzymes
20 min-Down	PA0321		0.0435251	probable acetylpolyamine aminohydrolase		Putative enzymes
30 min-Down	PA0325		0.0379515	probable permease of ABC transporter		Membrane proteins ; Transport of small molecules
20 min-Down	PA0325		0.0161115	probable permease of ABC transporter		Membrane proteins ; Transport of small molecules
30 min-Down	PA0329		0.0258741	conserved hypothetical protein		Hypothetical, unclassified, unknown
30 min-Down	PA0330	rpiA	0.0350779	ribose 5-phosphate isomerase	Pentose phosphate cycle [PseudoCAP] ; Carbon fixation [PseudoCAP] ; ribose degradation [PseudoCyc] ; non-oxidative branch of the pentose phosphate pathway [PseudoCyc] ; pentose phosphate pathway [PseudoCyc] ; superpathway for gluconate degradation [PseudoCyc] ; Pentose phosphate pathway [KEGG] ; Metabolic pathways [KEGG]	Energy metabolism
20 min-Down	PA0330	rpiA	0.0337086	ribose 5-phosphate isomerase	Pentose phosphate cycle [PseudoCAP] ; Carbon fixation [PseudoCAP] ; ribose degradation [PseudoCyc] ; non-oxidative branch of the pentose phosphate pathway [PseudoCyc] ; pentose phosphate pathway [PseudoCyc] ; superpathway for gluconate degradation [PseudoCyc] ; Pentose phosphate pathway [KEGG] ; Metabolic pathways [KEGG]	Energy metabolism
30 min-Down	PA0332		0.0293486	hypothetical protein		Hypothetical, unclassified, unknown
10 min-Down	PA0335		0.0223357	hypothetical protein		Hypothetical, unclassified, unknown
30 min-Down	PA0335		0.0132549	hypothetical protein		Hypothetical, unclassified, unknown
20 min-Down	PA0335		0.00940505	hypothetical protein		Hypothetical, unclassified, unknown
10 min-Down	PA0339		0.0363422	hypothetical protein		Hypothetical, unclassified, unknown
20 min-Down	PA0339		0.0215906	hypothetical protein		Hypothetical, unclassified, unknown
30 min-Down	PA0339		0.0092712	hypothetical protein		Hypothetical, unclassified, unknown
20 min-Down	PA0341	lgt	0.0195722	prolipoprotein diacylglyceryl transferase		Translation, post-translational modification, degradation ; Fatty acid and phospholipid metabolism
30 min-Down	PA0341	lgt	0.0137598	prolipoprotein diacylglyceryl transferase		Translation, post-translational modification, degradation ; Fatty acid and phospholipid metabolism
10 min-Down	PA0346		0.0392742	hypothetical protein		Hypothetical, unclassified, unknown
20 min-Down	PA0350	folA	0.046263	dihydrofolate reductase	One carbon pool by folate [PseudoCAP] ; Folate biosynthesis [PseudoCAP] ; formylTHF biosynthesis [PseudoCyc] ; folic acid biosynthesis [PseudoCyc] ; pathways of chorismate [PseudoCyc] ; One carbon pool by folate [KEGG] ; Folate biosynthesis [KEGG] ; Metabolic pathways [KEGG]	Biosynthesis of cofactors, prosthetic groups and carriers
20 min-Down	PA0353	ilvD	0.0161904	dihydroxy-acid dehydratase	Valine, leucine and isoleucine biosynthesis [PseudoCAP] ; Pantothenate and CoA biosynthesis [PseudoCAP] ; leu+val+ile biosynthesis [PseudoCyc] ; isoleucine biosynthesis I [PseudoCyc] ; Valine, leucine and isoleucine biosynthesis [KEGG] ; Pantothenate and CoA biosynthesis [KEGG] ; Metabolic pathways [KEGG]	Biosynthesis of cofactors, prosthetic groups and carriers ; Amino acid biosynthesis and metabolism
30 min-Down	PA0353	ilvD	0.00655446	dihydroxy-acid dehydratase	Valine, leucine and isoleucine biosynthesis [PseudoCAP] ; Pantothenate and CoA biosynthesis [PseudoCAP] ; leu+val+ile biosynthesis [PseudoCyc] ; isoleucine biosynthesis I [PseudoCyc] ; Valine, leucine and isoleucine biosynthesis [KEGG] ; Pantothenate and CoA biosynthesis [KEGG] ; Metabolic pathways [KEGG]	Biosynthesis of cofactors, prosthetic groups and carriers ; Amino acid biosynthesis and metabolism
20 min-Down	PA0354		0.0161115	conserved hypothetical protein		Hypothetical, unclassified, unknown
30 min-Down	PA0354		0.0106622	conserved hypothetical protein		Hypothetical, unclassified, unknown
20 min-Down	PA0355	pfpI	0.0379962	protease PfpI		Translation, post-translational modification, degradation
30 min-Down	PA0355	pfpI	0.00414223	protease PfpI		Translation, post-translational modification, degradation
20 min-Down	PA0356		0.0225502	hypothetical protein		Hypothetical, unclassified, unknown
30 min-Down	PA0356		0.00918048	hypothetical protein		Hypothetical, unclassified, unknown
20 min-Down	PA0357	mutM	0.0371427	formamidopyrimidine-DNA glycosylase	Base excision repair [KEGG]	DNA replication, recombination, modification and repair
30 min-Down	PA0357	mutM	0.0369065	formamidopyrimidine-DNA glycosylase	Base excision repair [KEGG]	DNA replication, recombination, modification and repair
10 min-Down	PA0358		0.0430911	hypothetical protein		Hypothetical, unclassified, unknown
30 min-Down	PA0358		0.0270464	hypothetical protein		Hypothetical, unclassified, unknown
20 min-Down	PA0358		0.0230597	hypothetical protein		Hypothetical, unclassified, unknown
30 min-Down	PA0361		0.0376903	probable gamma-glutamyltranspeptidase precursor	Glutathione metabolism [PseudoCAP] ; Taurine and hypotaurine metabolism [KEGG] ; Selenoamino acid metabolism [KEGG] ; Cyanoamino acid metabolism [KEGG] ; Glutathione metabolism [KEGG] ; Arachidonic acid metabolism [KEGG] ; Metabolic pathways [KEGG]	Amino acid biosynthesis and metabolism
20 min-Down	PA0361		0.0305659	probable gamma-glutamyltranspeptidase precursor	Glutathione metabolism [PseudoCAP] ; Taurine and hypotaurine metabolism [KEGG] ; Selenoamino acid metabolism [KEGG] ; Cyanoamino acid metabolism [KEGG] ; Glutathione metabolism [KEGG] ; Arachidonic acid metabolism [KEGG] ; Metabolic pathways [KEGG]	Amino acid biosynthesis and metabolism
10 min-Down	PA0361		0.029845	probable gamma-glutamyltranspeptidase precursor	Glutathione metabolism [PseudoCAP] ; Taurine and hypotaurine metabolism [KEGG] ; Selenoamino acid metabolism [KEGG] ; Cyanoamino acid metabolism [KEGG] ; Glutathione metabolism [KEGG] ; Arachidonic acid metabolism [KEGG] ; Metabolic pathways [KEGG]	Amino acid biosynthesis and metabolism
20 min-Down	PA0363	coaD	0.0469807	phosphopantetheine adenylyltransferase	Pantothenate and CoA biosynthesis [PseudoCAP] ; pantothenate and coenzyme A biosynthesis [PseudoCyc] ; Pantothenate and CoA biosynthesis [KEGG] ; Metabolic pathways [KEGG]	Central intermediary metabolism
30 min-Down	PA0363	coaD	0.0268067	phosphopantetheine adenylyltransferase	Pantothenate and CoA biosynthesis [PseudoCAP] ; pantothenate and coenzyme A biosynthesis [PseudoCyc] ; Pantothenate and CoA biosynthesis [KEGG] ; Metabolic pathways [KEGG]	Central intermediary metabolism
10 min-Down	PA0367		0.023631	probable transcriptional regulator		Transcriptional regulators
20 min-Down	PA0367		0.0174242	probable transcriptional regulator		Transcriptional regulators
30 min-Down	PA0368		0.0407166	conserved hypothetical protein		Hypothetical, unclassified, unknown
20 min-Down	PA0374	ftsE	0.0177074	cell division protein FtsE	ABC transporters [KEGG]	Transport of small molecules ; Cell division
30 min-Down	PA0374	ftsE	0.0133567	cell division protein FtsE	ABC transporters [KEGG]	Transport of small molecules ; Cell division
30 min-Down	PA0375	ftsX	0.0350764	cell division protein FtsX	ABC transporters [KEGG]	Cell division
30 min-Down	PA0381	thiG	0.0286683	thiamine biosynthesis protein, thiazole moiety	Thiamine metabolism [PseudoCAP] ; Thiamine metabolism [KEGG] ; Metabolic pathways [KEGG]	Biosynthesis of cofactors, prosthetic groups and carriers
20 min-Down	PA0381	thiG	0.0285226	thiamine biosynthesis protein, thiazole moiety	Thiamine metabolism [PseudoCAP] ; Thiamine metabolism [KEGG] ; Metabolic pathways [KEGG]	Biosynthesis of cofactors, prosthetic groups and carriers
20 min-Down	PA0382	micA	0.0247552	DNA mismatch repair protein MicA		DNA replication, recombination, modification and repair
30 min-Down	PA0382	micA	0.0176185	DNA mismatch repair protein MicA		DNA replication, recombination, modification and repair
30 min-Down	PA0384		0.0245725	hypothetical protein		Hypothetical, unclassified, unknown
30 min-Down	PA0386		0.0315491	probable oxidase	Porphyrin and chlorophyll metabolism [KEGG] ; Metabolic pathways [KEGG]	Putative enzymes
20 min-Down	PA0389		0.0236514	hypothetical protein		Hypothetical, unclassified, unknown
30 min-Down	PA0389		0.0142735	hypothetical protein		Hypothetical, unclassified, unknown
20 min-Down	PA0390	metX	0.0477858	homoserine O-acetyltransferase	Sulfur metabolism [PseudoCAP] ; Methionine metabolism [PseudoCAP] ; sulfur amino acid biosynthesis [PseudoCyc] ; homoserine methionine biosynthesis [PseudoCyc] ; Cysteine and methionine metabolism [KEGG] ; Sulfur metabolism [KEGG] ; Metabolic pathways [KEGG]	Amino acid biosynthesis and metabolism
30 min-Down	PA0390	metX	0.0324269	homoserine O-acetyltransferase	Sulfur metabolism [PseudoCAP] ; Methionine metabolism [PseudoCAP] ; sulfur amino acid biosynthesis [PseudoCyc] ; homoserine methionine biosynthesis [PseudoCyc] ; Cysteine and methionine metabolism [KEGG] ; Sulfur metabolism [KEGG] ; Metabolic pathways [KEGG]	Amino acid biosynthesis and metabolism
10 min-Down	PA0391		0.049	hypothetical protein		Hypothetical, unclassified, unknown
20 min-Down	PA0391		0.0106402	hypothetical protein		Hypothetical, unclassified, unknown
30 min-Down	PA0391		0.00252614	hypothetical protein		Hypothetical, unclassified, unknown
20 min-Down	PA0392		0.0140079	conserved hypothetical protein		Hypothetical, unclassified, unknown
30 min-Down	PA0392		0.00754483	conserved hypothetical protein		Hypothetical, unclassified, unknown
20 min-Down	PA0393	proC	0.0160995	pyrroline-5-carboxylate reductase	Urea cycle and metabolism of amino groups [PseudoCAP] ; Arginine and proline metabolism [PseudoCAP] ; arginine proline degradation [PseudoCyc] ; proline biosynthesis I [PseudoCyc] ; Arginine and proline metabolism [KEGG] ; Metabolic pathways [KEGG]	Amino acid biosynthesis and metabolism
30 min-Down	PA0393	proC	0.00782922	pyrroline-5-carboxylate reductase	Urea cycle and metabolism of amino groups [PseudoCAP] ; Arginine and proline metabolism [PseudoCAP] ; arginine proline degradation [PseudoCyc] ; proline biosynthesis I [PseudoCyc] ; Arginine and proline metabolism [KEGG] ; Metabolic pathways [KEGG]	Amino acid biosynthesis and metabolism
30 min-Down	PA0394		0.0198361	conserved hypothetical protein		Hypothetical, unclassified, unknown
20 min-Down	PA0395	pilT	0.0275123	twitching motility protein PilT	Pilin biosynthesis [PseudoCAP]	Cell wall / LPS / capsule ; Motility & Attachment
30 min-Down	PA0395	pilT	0.0201186	twitching motility protein PilT	Pilin biosynthesis [PseudoCAP]	Cell wall / LPS / capsule ; Motility & Attachment
30 min-Down	PA0396	pilU	0.0219263	twitching motility protein PilU	Pilin biosynthesis [PseudoCAP]	Motility & Attachment
10 min-Down	PA0396	pilU	0.0211817	twitching motility protein PilU	Pilin biosynthesis [PseudoCAP]	Motility & Attachment
20 min-Down	PA0396	pilU	0.0154338	twitching motility protein PilU	Pilin biosynthesis [PseudoCAP]	Motility & Attachment
30 min-Down	PA0398		0.0404395	hypothetical protein		Hypothetical, unclassified, unknown
10 min-Down	PA0401		0.0460676	noncatalytic dihydroorotase-like protein	Pyrimidine metabolism [KEGG] ; Metabolic pathways [KEGG]	Nucleotide biosynthesis and metabolism
20 min-Down	PA0401		0.0215782	noncatalytic dihydroorotase-like protein	Pyrimidine metabolism [KEGG] ; Metabolic pathways [KEGG]	Nucleotide biosynthesis and metabolism
30 min-Down	PA0401		0.0153828	noncatalytic dihydroorotase-like protein	Pyrimidine metabolism [KEGG] ; Metabolic pathways [KEGG]	Nucleotide biosynthesis and metabolism
20 min-Down	PA0402	pyrB	0.0369557	aspartate carbamoyltransferase	Pyrimidine metabolism [PseudoCAP] ; Alanine and Aspartate metabolism [PseudoCAP] ; de novo biosynthesis of pyrimidine ribonucleotides [PseudoCyc] ; his+purine+pyrimidine biosynthesis [PseudoCyc] ; Pyrimidine metabolism [KEGG] ; Alanine, aspartate and glutamate metabolism [KEGG] ; Metabolic pathways [KEGG]	Amino acid biosynthesis and metabolism ; Nucleotide biosynthesis and metabolism
30 min-Down	PA0402	pyrB	0.0240257	aspartate carbamoyltransferase	Pyrimidine metabolism [PseudoCAP] ; Alanine and Aspartate metabolism [PseudoCAP] ; de novo biosynthesis of pyrimidine ribonucleotides [PseudoCyc] ; his+purine+pyrimidine biosynthesis [PseudoCyc] ; Pyrimidine metabolism [KEGG] ; Alanine, aspartate and glutamate metabolism [KEGG] ; Metabolic pathways [KEGG]	Amino acid biosynthesis and metabolism ; Nucleotide biosynthesis and metabolism
10 min-Down	PA0403	pyrR	0.0223357	transcriptional regulator PyrR	Pyrimidine metabolism [KEGG] ; Metabolic pathways [KEGG]	Nucleotide biosynthesis and metabolism ; Transcriptional regulators
20 min-Down	PA0403	pyrR	0.00909636	transcriptional regulator PyrR	Pyrimidine metabolism [KEGG] ; Metabolic pathways [KEGG]	Nucleotide biosynthesis and metabolism ; Transcriptional regulators
30 min-Down	PA0403	pyrR	0.00615609	transcriptional regulator PyrR	Pyrimidine metabolism [KEGG] ; Metabolic pathways [KEGG]	Nucleotide biosynthesis and metabolism ; Transcriptional regulators
10 min-Down	PA0404		0.0383735	conserved hypothetical protein		Hypothetical, unclassified, unknown
20 min-Down	PA0404		0.0281692	conserved hypothetical protein		Hypothetical, unclassified, unknown
30 min-Down	PA0404		0.0195522	conserved hypothetical protein		Hypothetical, unclassified, unknown
10 min-Down	PA0406		0.0277707	hypothetical protein		Hypothetical, unclassified, unknown
20 min-Down	PA0406		0.0154338	hypothetical protein		Hypothetical, unclassified, unknown
30 min-Down	PA0406		0.00773672	hypothetical protein		Hypothetical, unclassified, unknown
20 min-Down	PA0407	gshB	0.0189123	glutathione synthetase	Glutathione metabolism [PseudoCAP] ; Glutamate metabolism [PseudoCAP] ; glutathione biosynthesis [PseudoCyc] ; Glutathione metabolism [KEGG] ; Metabolic pathways [KEGG]	Amino acid biosynthesis and metabolism ; Biosynthesis of cofactors, prosthetic groups and carriers
30 min-Down	PA0407	gshB	0.00956259	glutathione synthetase	Glutathione metabolism [PseudoCAP] ; Glutamate metabolism [PseudoCAP] ; glutathione biosynthesis [PseudoCyc] ; Glutathione metabolism [KEGG] ; Metabolic pathways [KEGG]	Amino acid biosynthesis and metabolism ; Biosynthesis of cofactors, prosthetic groups and carriers
80 min-Down	PA0408	pilG	0.0328936	twitching motility protein PilG	Chemotaxis [PseudoCAP] ; Two-component System [PseudoCAP] ; Pilin biosynthesis [PseudoCAP] ; Two-component system [KEGG]	Two-component regulatory systems ; Chemotaxis ; Motility & Attachment	Cytoplasmic[Class 2] ; Cytoplasmic[Class 3] ; Cytoplasmic[Class 1]
20 min-Down	PA0408	pilG	0.0195722	twitching motility protein PilG	Chemotaxis [PseudoCAP] ; Two-component System [PseudoCAP] ; Pilin biosynthesis [PseudoCAP] ; Two-component system [KEGG]	Two-component regulatory systems ; Chemotaxis ; Motility & Attachment
30 min-Down	PA0408	pilG	0.0129248	twitching motility protein PilG	Chemotaxis [PseudoCAP] ; Two-component System [PseudoCAP] ; Pilin biosynthesis [PseudoCAP] ; Two-component system [KEGG]	Two-component regulatory systems ; Chemotaxis ; Motility & Attachment
20 min-Down	PA0409	pilH	0.0178057	twitching motility protein PilH	Chemotaxis [PseudoCAP] ; Two-component System [PseudoCAP] ; Pilin biosynthesis [PseudoCAP] ; Two-component system [KEGG]	Two-component regulatory systems ; Chemotaxis ; Motility & Attachment
30 min-Down	PA0409	pilH	0.0100785	twitching motility protein PilH	Chemotaxis [PseudoCAP] ; Two-component System [PseudoCAP] ; Pilin biosynthesis [PseudoCAP] ; Two-component system [KEGG]	Two-component regulatory systems ; Chemotaxis ; Motility & Attachment
05 min-Down	PA0410	pilI	0.0456345	twitching motility protein PilI	Pilin biosynthesis [PseudoCAP] ; Chemotaxis [PseudoCAP] ; Two-component system [KEGG]	Chemotaxis ; Motility & Attachment
10 min-Down	PA0410	pilI	0.0223357	twitching motility protein PilI	Pilin biosynthesis [PseudoCAP] ; Chemotaxis [PseudoCAP] ; Two-component system [KEGG]	Chemotaxis ; Motility & Attachment
20 min-Down	PA0410	pilI	0.0112237	twitching motility protein PilI	Pilin biosynthesis [PseudoCAP] ; Chemotaxis [PseudoCAP] ; Two-component system [KEGG]	Chemotaxis ; Motility & Attachment
30 min-Down	PA0410	pilI	0.00457377	twitching motility protein PilI	Pilin biosynthesis [PseudoCAP] ; Chemotaxis [PseudoCAP] ; Two-component system [KEGG]	Chemotaxis ; Motility & Attachment
20 min-Down	PA0411	pilJ	0.0163413	twitching motility protein PilJ	Pilin biosynthesis [PseudoCAP] ; Chemotaxis [PseudoCAP] ; Two-component system [KEGG]	Chemotaxis ; Motility & Attachment
30 min-Down	PA0411	pilJ	0.00687896	twitching motility protein PilJ	Pilin biosynthesis [PseudoCAP] ; Chemotaxis [PseudoCAP] ; Two-component system [KEGG]	Chemotaxis ; Motility & Attachment
20 min-Down	PA0412	pilK	0.0465026	methyltransferase PilK	Pilin biosynthesis [PseudoCAP] ; Chemotaxis [PseudoCAP] ; carbon monoxide dehydrogenase pathway [PseudoCyc] ; Two-component system [KEGG]	Chemotaxis ; Motility & Attachment
30 min-Down	PA0412	pilK	0.0439048	methyltransferase PilK	Pilin biosynthesis [PseudoCAP] ; Chemotaxis [PseudoCAP] ; carbon monoxide dehydrogenase pathway [PseudoCyc] ; Two-component system [KEGG]	Chemotaxis ; Motility & Attachment
30 min-Down	PA0415	chpC	0.0329521	probable chemotaxis protein	Chemotaxis [PseudoCAP] ; Two-component system [KEGG]	Chemotaxis
30 min-Down	PA0419		0.0434092	conserved hypothetical protein		Hypothetical, unclassified, unknown
20 min-Down	PA0419		0.0350316	conserved hypothetical protein		Hypothetical, unclassified, unknown
30 min-Down	PA0420	bioA	0.0429285	adenosylmethionine-8-amino-7-oxononanoate aminotransferase	Biotin metabolism [PseudoCAP] ; biotin biosynthesis II [PseudoCyc] ; Biotin metabolism [KEGG] ; Metabolic pathways [KEGG]	Biosynthesis of cofactors, prosthetic groups and carriers
10 min-Down	PA0420	bioA	0.023631	adenosylmethionine-8-amino-7-oxononanoate aminotransferase	Biotin metabolism [PseudoCAP] ; biotin biosynthesis II [PseudoCyc] ; Biotin metabolism [KEGG] ; Metabolic pathways [KEGG]	Biosynthesis of cofactors, prosthetic groups and carriers
20 min-Down	PA0420	bioA	0.0156911	adenosylmethionine-8-amino-7-oxononanoate aminotransferase	Biotin metabolism [PseudoCAP] ; biotin biosynthesis II [PseudoCyc] ; Biotin metabolism [KEGG] ; Metabolic pathways [KEGG]	Biosynthesis of cofactors, prosthetic groups and carriers
20 min-Down	PA0422		0.0461441	conserved hypothetical protein		Hypothetical, unclassified, unknown
30 min-Down	PA0422		0.00721227	conserved hypothetical protein		Hypothetical, unclassified, unknown
20 min-Down	PA0423	pasP	0.0471747	PasP		Secreted Factors (toxins, enzymes, alginate)
30 min-Down	PA0423	pasP	0.0121746	PasP		Secreted Factors (toxins, enzymes, alginate)
30 min-Down	PA0427	oprM	0.0132549	Major intrinsic multiple antibiotic resistance efflux outer membrane protein OprM precursor		Antibiotic resistance and susceptibility ; Membrane proteins ; Transport of small molecules
20 min-Down	PA0428		0.0357662	probable ATP-dependent RNA helicase	RNA degradation [KEGG]	Transcription, RNA processing and degradation
30 min-Down	PA0428		0.00771178	probable ATP-dependent RNA helicase	RNA degradation [KEGG]	Transcription, RNA processing and degradation
20 min-Down	PA0429		0.0303788	hypothetical protein		Hypothetical, unclassified, unknown
30 min-Down	PA0429		0.0140124	hypothetical protein		Hypothetical, unclassified, unknown
30 min-Down	PA0430	metF	0.0332384	5,10-methylenetetrahydrofolate reductase	Methane metabolism [PseudoCAP] ; One carbon pool by folate [PseudoCAP] ; Methionine metabolism [PseudoCAP] ; formylTHF biosynthesis [PseudoCyc] ; One carbon pool by folate [KEGG] ; Methane metabolism [KEGG] ; Metabolic pathways [KEGG]	Amino acid biosynthesis and metabolism ; Central intermediary metabolism
20 min-Down	PA0432	sahH	0.0161115	S-adenosyl-L-homocysteine hydrolase	S-adenosylhomocysteine degradation [PseudoCyc] ; Cysteine and methionine metabolism [KEGG] ; Selenoamino acid metabolism [KEGG] ; Metabolic pathways [KEGG]	Amino acid biosynthesis and metabolism
30 min-Down	PA0432	sahH	0.00830011	S-adenosyl-L-homocysteine hydrolase	S-adenosylhomocysteine degradation [PseudoCyc] ; Cysteine and methionine metabolism [KEGG] ; Selenoamino acid metabolism [KEGG] ; Metabolic pathways [KEGG]	Amino acid biosynthesis and metabolism
10 min-Down	PA0436		0.045168	probable transcriptional regulator		Transcriptional regulators
20 min-Down	PA0436		0.0357662	probable transcriptional regulator		Transcriptional regulators
30 min-Down	PA0436		0.0283981	probable transcriptional regulator		Transcriptional regulators
20 min-Down	PA0437	codA	0.0284441	cytosine deaminase	Pyrimidine metabolism [PseudoCAP] ; salvage pathways of pyrimidine ribonucleotides [PseudoCyc] ; Pyrimidine metabolism [KEGG] ; Arginine and proline metabolism [KEGG] ; Metabolic pathways [KEGG]	Nucleotide biosynthesis and metabolism
30 min-Down	PA0437	codA	0.0183406	cytosine deaminase	Pyrimidine metabolism [PseudoCAP] ; salvage pathways of pyrimidine ribonucleotides [PseudoCyc] ; Pyrimidine metabolism [KEGG] ; Arginine and proline metabolism [KEGG] ; Metabolic pathways [KEGG]	Nucleotide biosynthesis and metabolism
30 min-Down	PA0438	codB	0.0434326	cytosine permease		Nucleotide biosynthesis and metabolism ; Transport of small molecules
20 min-Down	PA0442		0.0439317	hypothetical protein		Hypothetical, unclassified, unknown
20 min-Down	PA0449		0.0127146	hypothetical protein		Hypothetical, unclassified, unknown
30 min-Down	PA0449		0.00956259	hypothetical protein		Hypothetical, unclassified, unknown
10 min-Down	PA0454		0.0286715	conserved hypothetical protein		Hypothetical, unclassified, unknown
20 min-Down	PA0454		0.0160995	conserved hypothetical protein		Hypothetical, unclassified, unknown
30 min-Down	PA0454		0.00980787	conserved hypothetical protein		Hypothetical, unclassified, unknown
80 min-Down	PA0456		0.0442642	probable cold-shock protein		Transcriptional regulators ; Adaptation, Protection	Cytoplasmic[Class 2] ; Cytoplasmic[Class 3]
30 min-Down	PA0456		0.0231957	probable cold-shock protein		Transcriptional regulators ; Adaptation, Protection
30 min-Down	PA0457		0.0369114	hypothetical protein		Hypothetical, unclassified, unknown
20 min-Down	PA0457		0.0350623	hypothetical protein		Hypothetical, unclassified, unknown
10 min-Down	PA0457		0.0297357	hypothetical protein		Hypothetical, unclassified, unknown
10 min-Down	PA0457.1		0.0286263	hypothetical membrane protein
30 min-Down	PA0457.1		0.0112922	hypothetical membrane protein
20 min-Down	PA0457.1		0.00940505	hypothetical membrane protein
20 min-Down	PA0458		0.0416934	probable major facilitator superfamily (MFS) transporter		Membrane proteins ; Transport of small molecules
30 min-Down	PA0458		0.0308106	probable major facilitator superfamily (MFS) transporter		Membrane proteins ; Transport of small molecules
30 min-Down	PA0460		0.021659	hypothetical protein		Hypothetical, unclassified, unknown
30 min-Down	PA0468		0.0413763	hypothetical protein		Hypothetical, unclassified, unknown
20 min-Down	PA0469		0.0350623	hypothetical protein		Hypothetical, unclassified, unknown
30 min-Down	PA0469		0.0270125	hypothetical protein		Hypothetical, unclassified, unknown
30 min-Down	PA0470		0.0189983	Ferrichrome receptor FiuA		Transport of small molecules
20 min-Down	PA0473		0.0272949	probable glutathione S-transferase		Putative enzymes
10 min-Down	PA0475		0.0474102	probable transcriptional regulator		Transcriptional regulators
20 min-Down	PA0475		0.0162638	probable transcriptional regulator		Transcriptional regulators
10 min-Down	PA0476		0.0231549	probable permease		Transport of small molecules
20 min-Down	PA0476		0.0140079	probable permease		Transport of small molecules
30 min-Down	PA0478		0.0157685	probable N-acetyltransferase		Putative enzymes
20 min-Down	PA0478		0.0144565	probable N-acetyltransferase		Putative enzymes
20 min-Down	PA0479		0.0357758	probable transcriptional regulator		Transcriptional regulators
10 min-Down	PA0483		0.0427688	probable acetyltransferase		Putative enzymes
30 min-Down	PA0483		0.0419335	probable acetyltransferase		Putative enzymes
20 min-Down	PA0483		0.0367099	probable acetyltransferase		Putative enzymes
10 min-Down	PA0485		0.0334621	conserved hypothetical protein		Membrane proteins
20 min-Down	PA0485		0.0213517	conserved hypothetical protein		Membrane proteins
30 min-Down	PA0485		0.0132549	conserved hypothetical protein		Membrane proteins
30 min-Down	PA0487		0.0405102	probable molybdenum transport regulator		Transport of small molecules
20 min-Down	PA0487		0.0245495	probable molybdenum transport regulator		Transport of small molecules
10 min-Down	PA0487		0.0223357	probable molybdenum transport regulator		Transport of small molecules
30 min-Down	PA0492		0.038001	conserved hypothetical protein		Hypothetical, unclassified, unknown
30 min-Down	PA0493		0.0379533	probable biotin-requiring enzyme		Putative enzymes
20 min-Down	PA0497		0.0435299	hypothetical protein		Hypothetical, unclassified, unknown
30 min-Down	PA0503		0.00922392	probable biotin synthesis protein BioC	Biotin metabolism [PseudoCAP]	Biosynthesis of cofactors, prosthetic groups and carriers
30 min-Down	PA0505		0.033214	hypothetical protein		Hypothetical, unclassified, unknown
20 min-Down	PA0513		0.0445701	probable transcriptional regulator	Biosynthesis of heme d1 [PseudoCAP] ; Denitrification [PseudoCAP]	Biosynthesis of cofactors, prosthetic groups and carriers ; Energy metabolism ; Transcriptional regulators
30 min-Down	PA0513		0.024518	probable transcriptional regulator	Biosynthesis of heme d1 [PseudoCAP] ; Denitrification [PseudoCAP]	Biosynthesis of cofactors, prosthetic groups and carriers ; Energy metabolism ; Transcriptional regulators
30 min-Down	PA0518	nirM	0.0337414	cytochrome c-551 precursor	Biosynthesis of heme d1 [PseudoCAP] ; Denitrification [PseudoCAP]	Biosynthesis of cofactors, prosthetic groups and carriers ; Energy metabolism
10 min-Down	PA0526		0.0354828	hypothetical protein	Denitrification [PseudoCAP]	Hypothetical, unclassified, unknown
20 min-Down	PA0526		0.0138077	hypothetical protein	Denitrification [PseudoCAP]	Hypothetical, unclassified, unknown
30 min-Down	PA0526		0.00586536	hypothetical protein	Denitrification [PseudoCAP]	Hypothetical, unclassified, unknown
10 min-Down	PA0527	dnr	0.0223357	transcriptional regulator Dnr	Denitrification [PseudoCAP]	Transcriptional regulators
20 min-Down	PA0527	dnr	0.0106402	transcriptional regulator Dnr	Denitrification [PseudoCAP]	Transcriptional regulators
30 min-Down	PA0527	dnr	0.0054331	transcriptional regulator Dnr	Denitrification [PseudoCAP]	Transcriptional regulators
30 min-Down	PA0536		0.0315346	hypothetical protein		Hypothetical, unclassified, unknown
20 min-Down	PA0536		0.0162068	hypothetical protein		Hypothetical, unclassified, unknown
20 min-Down	PA0537		0.0156364	conserved hypothetical protein		Hypothetical, unclassified, unknown
30 min-Down	PA0537		0.00947783	conserved hypothetical protein		Hypothetical, unclassified, unknown
20 min-Down	PA0538	dsbB	0.0262458	disulfide bond formation protein		Translation, post-translational modification, degradation ; Chaperones & heat shock proteins
30 min-Down	PA0538	dsbB	0.0236304	disulfide bond formation protein		Translation, post-translational modification, degradation ; Chaperones & heat shock proteins
05 min-Down	PA0539		0.0359906	hypothetical protein		Membrane proteins
10 min-Down	PA0539		0.0284143	hypothetical protein		Membrane proteins
30 min-Down	PA0539		0.0186046	hypothetical protein		Membrane proteins
20 min-Down	PA0541		0.0204473	hypothetical protein		Hypothetical, unclassified, unknown
30 min-Down	PA0541		0.0166461	hypothetical protein		Hypothetical, unclassified, unknown
10 min-Down	PA0542		0.0370083	conserved hypothetical protein		Hypothetical, unclassified, unknown
20 min-Down	PA0542		0.0133553	conserved hypothetical protein		Hypothetical, unclassified, unknown
30 min-Down	PA0542		0.00777703	conserved hypothetical protein		Hypothetical, unclassified, unknown
20 min-Down	PA0544		0.0155972	hypothetical protein		Hypothetical, unclassified, unknown
30 min-Down	PA0544		0.00748182	hypothetical protein		Hypothetical, unclassified, unknown
10 min-Down	PA0545		0.0405336	hypothetical protein		Putative enzymes
20 min-Down	PA0545		0.0267771	hypothetical protein		Putative enzymes
30 min-Down	PA0545		0.0182539	hypothetical protein		Putative enzymes
20 min-Down	PA0546	metK	0.0337477	methionine adenosyltransferase	Selenoamino acid metabolism [PseudoCAP] ; Methionine metabolism [PseudoCAP] ; sulfur amino acid biosynthesis [PseudoCyc] ; methionine and S-adenosylmethionine synthesis [PseudoCyc] ; Cysteine and methionine metabolism [KEGG] ; Selenoamino acid metabolism [KEGG] ; Metabolic pathways [KEGG]	Amino acid biosynthesis and metabolism ; Central intermediary metabolism
30 min-Down	PA0546	metK	0.00922392	methionine adenosyltransferase	Selenoamino acid metabolism [PseudoCAP] ; Methionine metabolism [PseudoCAP] ; sulfur amino acid biosynthesis [PseudoCyc] ; methionine and S-adenosylmethionine synthesis [PseudoCyc] ; Cysteine and methionine metabolism [KEGG] ; Selenoamino acid metabolism [KEGG] ; Metabolic pathways [KEGG]	Amino acid biosynthesis and metabolism ; Central intermediary metabolism
20 min-Down	PA0548	tktA	0.0298669	transketolase	Pentose phosphate cycle [PseudoCAP] ; Carbon fixation [PseudoCAP] ; Pentose phosphate pathway [KEGG] ; Metabolic pathways [KEGG]	Energy metabolism
30 min-Down	PA0548	tktA	0.00925443	transketolase	Pentose phosphate cycle [PseudoCAP] ; Carbon fixation [PseudoCAP] ; Pentose phosphate pathway [KEGG] ; Metabolic pathways [KEGG]	Energy metabolism
30 min-Down	PA0550		0.0350302	conserved hypothetical protein	Glyoxylate and dicarboxylate metabolism [KEGG] ; Metabolic pathways [KEGG]	Hypothetical, unclassified, unknown
20 min-Down	PA0551	epd	0.0115052	D-erythrose 4-phosphate dehydrogenase	Vitamin B6 metabolism [PseudoCAP] ; Vitamin B6 metabolism [KEGG] ; Metabolic pathways [KEGG]	Biosynthesis of cofactors, prosthetic groups and carriers
30 min-Down	PA0551	epd	0.0110149	D-erythrose 4-phosphate dehydrogenase	Vitamin B6 metabolism [PseudoCAP] ; Vitamin B6 metabolism [KEGG] ; Metabolic pathways [KEGG]	Biosynthesis of cofactors, prosthetic groups and carriers
20 min-Down	PA0552	pgk	0.0106402	phosphoglycerate kinase	Glycolysis / Gluconeogenesis [PseudoCAP] ; Carbon fixation [PseudoCAP] ; gluconeogenesis [PseudoCyc] ; aerobic glycerol degradation I [PseudoCyc] ; 2-dehydro-D-gluconate pyruvate degradation [PseudoCyc] ; sorbitol metabolism [PseudoCyc] ; glycolysis+Entner-Doudoroff [PseudoCyc] ; heterofermentative lactate fermentation [PseudoCyc] ; anaerobic glycolysis [PseudoCyc] ; glycolysis [PseudoCyc] ; glyc…	Carbon compound catabolism ; Energy metabolism
30 min-Down	PA0552	pgk	0.00947783	phosphoglycerate kinase	Glycolysis / Gluconeogenesis [PseudoCAP] ; Carbon fixation [PseudoCAP] ; gluconeogenesis [PseudoCyc] ; aerobic glycerol degradation I [PseudoCyc] ; 2-dehydro-D-gluconate pyruvate degradation [PseudoCyc] ; sorbitol metabolism [PseudoCyc] ; glycolysis+Entner-Doudoroff [PseudoCyc] ; heterofermentative lactate fermentation [PseudoCyc] ; anaerobic glycolysis [PseudoCyc] ; glycolysis [PseudoCyc] ; glyc…	Carbon compound catabolism ; Energy metabolism
20 min-Down	PA0555	fda	0.0170408	fructose-1,6-bisphosphate aldolase	Pentose phosphate cycle [PseudoCAP] ; Glycolysis / Gluconeogenesis [PseudoCAP] ; Fructose and mannose metabolism [PseudoCAP] ; Carbon fixation [PseudoCAP] ; gluconeogenesis [PseudoCyc] ; sorbitol metabolism [PseudoCyc] ; glycolysis+Entner-Doudoroff [PseudoCyc] ; anaerobic glycolysis [PseudoCyc] ; glycolysis [PseudoCyc] ; glycolysis+TCA+glyoxylate bypass [PseudoCyc] ; [PseudoCyc] ; Glycolysis / Gl…	Central intermediary metabolism ; Carbon compound catabolism
30 min-Down	PA0555	fda	0.00288461	fructose-1,6-bisphosphate aldolase	Pentose phosphate cycle [PseudoCAP] ; Glycolysis / Gluconeogenesis [PseudoCAP] ; Fructose and mannose metabolism [PseudoCAP] ; Carbon fixation [PseudoCAP] ; gluconeogenesis [PseudoCyc] ; sorbitol metabolism [PseudoCyc] ; glycolysis+Entner-Doudoroff [PseudoCyc] ; anaerobic glycolysis [PseudoCyc] ; glycolysis [PseudoCyc] ; glycolysis+TCA+glyoxylate bypass [PseudoCyc] ; [PseudoCyc] ; Glycolysis / Gl…	Central intermediary metabolism ; Carbon compound catabolism
30 min-Down	PA0556		0.0391792	hypothetical protein		Hypothetical, unclassified, unknown
30 min-Down	PA0562		0.0465626	probable hydrolase		Putative enzymes
10 min-Down	PA0565		0.0211036	conserved hypothetical protein		Hypothetical, unclassified, unknown
30 min-Down	PA0568		0.0211146	hypothetical protein		Hypothetical, unclassified, unknown
20 min-Down	PA0568		0.0177599	hypothetical protein		Hypothetical, unclassified, unknown
30 min-Down	PA0571		0.0164201	hypothetical protein		Hypothetical, unclassified, unknown
20 min-Down	PA0573		0.0236352	hypothetical protein		Hypothetical, unclassified, unknown
30 min-Down	PA0573		0.0179012	hypothetical protein		Hypothetical, unclassified, unknown
20 min-Down	PA0575		0.048856	conserved hypothetical protein		Membrane proteins
20 min-Down	PA0576	rpoD	0.04793	sigma factor RpoD		Transcriptional regulators
30 min-Down	PA0576	rpoD	0.0200278	sigma factor RpoD		Transcriptional regulators
20 min-Down	PA0578		0.0490104	conserved hypothetical protein		Hypothetical, unclassified, unknown
10 min-Down	PA0589		0.0354828	conserved hypothetical protein		Energy metabolism
20 min-Down	PA0589		0.0115052	conserved hypothetical protein		Energy metabolism
30 min-Down	PA0589		0.00288461	conserved hypothetical protein		Energy metabolism
10 min-Down	PA0590	apaH	0.0463984	bis(5'-nucleosyl)-tetraphosphatase	Purine metabolism [PseudoCAP] ; Purine metabolism [KEGG]	Nucleotide biosynthesis and metabolism
20 min-Down	PA0590	apaH	0.0134236	bis(5'-nucleosyl)-tetraphosphatase	Purine metabolism [PseudoCAP] ; Purine metabolism [KEGG]	Nucleotide biosynthesis and metabolism
30 min-Down	PA0590	apaH	0.00956259	bis(5'-nucleosyl)-tetraphosphatase	Purine metabolism [PseudoCAP] ; Purine metabolism [KEGG]	Nucleotide biosynthesis and metabolism
20 min-Down	PA0593	pdxA	0.0285213	pyridoxal phosphate biosynthetic protein PdxA	Vitamin B6 metabolism [PseudoCAP] ; pyridoxal 5'-phosphate biosynthesis [PseudoCyc] ; Vitamin B6 metabolism [KEGG] ; Metabolic pathways [KEGG]	Biosynthesis of cofactors, prosthetic groups and carriers
30 min-Down	PA0593	pdxA	0.0173503	pyridoxal phosphate biosynthetic protein PdxA	Vitamin B6 metabolism [PseudoCAP] ; pyridoxal 5'-phosphate biosynthesis [PseudoCyc] ; Vitamin B6 metabolism [KEGG] ; Metabolic pathways [KEGG]	Biosynthesis of cofactors, prosthetic groups and carriers
20 min-Down	PA0594	surA	0.0350316	peptidyl-prolyl cis-trans isomerase SurA		Translation, post-translational modification, degradation ; Adaptation, Protection ; Chaperones & heat shock proteins
30 min-Down	PA0594	surA	0.00849319	peptidyl-prolyl cis-trans isomerase SurA		Translation, post-translational modification, degradation ; Adaptation, Protection ; Chaperones & heat shock proteins
20 min-Down	PA0595	ostA	0.0344438	organic solvent tolerance protein OstA precursor		Adaptation, Protection
30 min-Down	PA0595	ostA	0.00849319	organic solvent tolerance protein OstA precursor		Adaptation, Protection
20 min-Down	PA0599		0.0161115	hypothetical protein		Hypothetical, unclassified, unknown
30 min-Down	PA0599		0.0110608	hypothetical protein		Hypothetical, unclassified, unknown
10 min-Down	PA0600		0.0324491	probable two-component sensor	Two-component System [PseudoCAP]	Two-component regulatory systems
30 min-Down	PA0607	rpe	0.0259724	ribulose-phosphate 3-epimerase	Pentose phosphate cycle [PseudoCAP] ; Pentose and glucuronate interconversions [PseudoCAP] ; Carbon fixation [PseudoCAP] ; heterofermentative lactate fermentation [PseudoCyc] ; non-oxidative branch of the pentose phosphate pathway [PseudoCyc] ; pentose phosphate pathway [PseudoCyc] ; Pentose phosphate pathway [KEGG] ; Pentose and glucuronate interconversions [KEGG] ; Metabolic pathways [KEGG]	Energy metabolism
20 min-Down	PA0607	rpe	0.0177074	ribulose-phosphate 3-epimerase	Pentose phosphate cycle [PseudoCAP] ; Pentose and glucuronate interconversions [PseudoCAP] ; Carbon fixation [PseudoCAP] ; heterofermentative lactate fermentation [PseudoCyc] ; non-oxidative branch of the pentose phosphate pathway [PseudoCyc] ; pentose phosphate pathway [PseudoCyc] ; Pentose phosphate pathway [KEGG] ; Pentose and glucuronate interconversions [KEGG] ; Metabolic pathways [KEGG]	Energy metabolism
30 min-Down	PA0608		0.0329279	probable phosphoglycolate phosphatase	Glyoxylate and dicarboxylate metabolism [KEGG] ; Metabolic pathways [KEGG]	Carbon compound catabolism
20 min-Down	PA0608		0.0327278	probable phosphoglycolate phosphatase	Glyoxylate and dicarboxylate metabolism [KEGG] ; Metabolic pathways [KEGG]	Carbon compound catabolism
20 min-Down	PA0622		0.0348402	probable bacteriophage protein		Related to phage, transposon, or plasmid
30 min-Down	PA0622		0.0154216	probable bacteriophage protein		Related to phage, transposon, or plasmid
10 min-Up	PA0631		0.0383735	probable acyl-CoA thiolase	Fatty acid metabolism [KEGG] ; Synthesis and degradation of ketone bodies [KEGG] ; Valine, leucine and isoleucine degradation [KEGG] ; Lysine degradation [KEGG] ; Tryptophan metabolism [KEGG] ; Pyruvate metabolism [KEGG] ; Benzoate degradation via CoA ligation [KEGG] ; Propanoate metabolism [KEGG] ; Butanoate metabolism [KEGG] ; Terpenoid backbone biosynthesis [KEGG] ; Metabolic pathways [KEGG] ;…	Carbon compound catabolism
05 min-Down	PA0632		0.0451604	hypothetical protein		Related to phage, transposon, or plasmid
20 min-Down	PA0649	trpG	0.0318366	anthranilate synthase component II	Ubiquinone biosynthesis [PseudoCAP] ; Phenylalanine, tyrosine and tryptophan biosynthesis [PseudoCAP] ; Folate biosynthesis [PseudoCAP] ; phenylalanine, tyrosine and tryptophan biosynthesis, complete [PseudoCyc] ; tryptophan biosynthesis [PseudoCyc] ; pathways of chorismate [PseudoCyc] ; Phenylalanine, tyrosine and tryptophan biosynthesis [KEGG] ; Metabolic pathways [KEGG]	Energy metabolism ; Biosynthesis of cofactors, prosthetic groups and carriers ; Amino acid biosynthesis and metabolism
30 min-Down	PA0649	trpG	0.00895973	anthranilate synthase component II	Ubiquinone biosynthesis [PseudoCAP] ; Phenylalanine, tyrosine and tryptophan biosynthesis [PseudoCAP] ; Folate biosynthesis [PseudoCAP] ; phenylalanine, tyrosine and tryptophan biosynthesis, complete [PseudoCyc] ; tryptophan biosynthesis [PseudoCyc] ; pathways of chorismate [PseudoCyc] ; Phenylalanine, tyrosine and tryptophan biosynthesis [KEGG] ; Metabolic pathways [KEGG]	Energy metabolism ; Biosynthesis of cofactors, prosthetic groups and carriers ; Amino acid biosynthesis and metabolism
20 min-Down	PA0650	trpD	0.0203527	anthranilate phosphoribosyltransferase	Phenylalanine, tyrosine and tryptophan biosynthesis [PseudoCAP] ; phenylalanine, tyrosine and tryptophan biosynthesis, complete [PseudoCyc] ; tryptophan biosynthesis [PseudoCyc] ; pathways of chorismate [PseudoCyc] ; Phenylalanine, tyrosine and tryptophan biosynthesis [KEGG] ; Metabolic pathways [KEGG] ; Two-component system [KEGG]	Amino acid biosynthesis and metabolism
30 min-Down	PA0650	trpD	0.00373739	anthranilate phosphoribosyltransferase	Phenylalanine, tyrosine and tryptophan biosynthesis [PseudoCAP] ; phenylalanine, tyrosine and tryptophan biosynthesis, complete [PseudoCyc] ; tryptophan biosynthesis [PseudoCyc] ; pathways of chorismate [PseudoCyc] ; Phenylalanine, tyrosine and tryptophan biosynthesis [KEGG] ; Metabolic pathways [KEGG] ; Two-component system [KEGG]	Amino acid biosynthesis and metabolism
30 min-Down	PA0651	trpC	0.0242165	indole-3-glycerol-phosphate synthase	Phenylalanine, tyrosine and tryptophan biosynthesis [PseudoCAP] ; phenylalanine, tyrosine and tryptophan biosynthesis, complete [PseudoCyc] ; tryptophan biosynthesis [PseudoCyc] ; pathways of chorismate [PseudoCyc] ; Phenylalanine, tyrosine and tryptophan biosynthesis [KEGG] ; Metabolic pathways [KEGG] ; Two-component system [KEGG]	Amino acid biosynthesis and metabolism
20 min-Down	PA0652	vfr	0.0477858	transcriptional regulator Vfr		Transcriptional regulators
30 min-Down	PA0652	vfr	0.0214322	transcriptional regulator Vfr		Transcriptional regulators
30 min-Down	PA0656		0.0415629	probable HIT family protein		Putative enzymes
20 min-Down	PA0656		0.0227308	probable HIT family protein		Putative enzymes
20 min-Down	PA0659		0.035523	hypothetical protein		Membrane proteins
30 min-Down	PA0659		0.0150956	hypothetical protein		Membrane proteins
30 min-Down	PA0660		0.0274025	hypothetical protein		Hypothetical, unclassified, unknown
20 min-Down	PA0661		0.0308193	conserved hypothetical protein		Membrane proteins
30 min-Down	PA0661		0.0121675	conserved hypothetical protein		Membrane proteins
20 min-Down	PA0666		0.0160995	conserved hypothetical protein		Hypothetical, unclassified, unknown
10 min-Down	PA0667		0.0398736	conserved hypothetical protein		Hypothetical, unclassified, unknown
20 min-Down	PA0667		0.0186946	conserved hypothetical protein		Hypothetical, unclassified, unknown
30 min-Down	PA0668	tyrZ	0.0256123	tyrosyl-tRNA synthetase 2	Tryptophan metabolism [PseudoCAP] ; Aminoacyl-tRNA biosynthesis [PseudoCAP] ; tRNA charging pathway [PseudoCyc] ; Aminoacyl-tRNA biosynthesis [KEGG]	Amino acid biosynthesis and metabolism ; Translation, post-translational modification, degradation
20 min-Down	PA0668	tyrZ	0.0161115	tyrosyl-tRNA synthetase 2	Tryptophan metabolism [PseudoCAP] ; Aminoacyl-tRNA biosynthesis [PseudoCAP] ; tRNA charging pathway [PseudoCyc] ; Aminoacyl-tRNA biosynthesis [KEGG]	Amino acid biosynthesis and metabolism ; Translation, post-translational modification, degradation
10 min-Down	PA0673		0.0308042	hypothetical protein		Hypothetical, unclassified, unknown
20 min-Down	PA0673		0.0194558	hypothetical protein		Hypothetical, unclassified, unknown
30 min-Down	PA0673		0.00933148	hypothetical protein		Hypothetical, unclassified, unknown
20 min-Down	PA0698		0.0161115	hypothetical protein		Hypothetical, unclassified, unknown
30 min-Down	PA0698		0.00865069	hypothetical protein		Hypothetical, unclassified, unknown
20 min-Down	PA0703		0.0350623	probable major facilitator superfamily (MFS) transporter		Membrane proteins ; Transport of small molecules
30 min-Down	PA0703		0.0219565	probable major facilitator superfamily (MFS) transporter		Membrane proteins ; Transport of small molecules
20 min-Down	PA0705	migA	0.0312545	alpha-1,6-rhamnosyltransferase MigA		Putative enzymes ; Cell wall / LPS / capsule
30 min-Down	PA0705	migA	0.0166461	alpha-1,6-rhamnosyltransferase MigA		Putative enzymes ; Cell wall / LPS / capsule
20 min-Down	PA0706	cat	0.0106402	chloramphenicol acetyltransferase		Antibiotic resistance and susceptibility
30 min-Down	PA0706	cat	0.00455425	chloramphenicol acetyltransferase		Antibiotic resistance and susceptibility
10 min-Down	PA0707	toxR	0.0333919	transcriptional regulator ToxR		Transcriptional regulators
30 min-Down	PA0707	toxR	0.0286683	transcriptional regulator ToxR		Transcriptional regulators
20 min-Down	PA0707	toxR	0.0160335	transcriptional regulator ToxR		Transcriptional regulators
10 min-Down	PA0713		0.0334621	hypothetical protein		Hypothetical, unclassified, unknown
20 min-Down	PA0713		0.0182496	hypothetical protein		Hypothetical, unclassified, unknown
30 min-Down	PA0713		0.0128034	hypothetical protein		Hypothetical, unclassified, unknown
10 min-Down	PA0714		0.0395701	hypothetical protein		Hypothetical, unclassified, unknown
20 min-Down	PA0714		0.0163491	hypothetical protein		Hypothetical, unclassified, unknown
30 min-Down	PA0714		0.0110284	hypothetical protein		Hypothetical, unclassified, unknown
20 min-Down	PA0720		0.0233507	helix destabilizing protein of bacteriophage Pf1		DNA replication, recombination, modification and repair ; Related to phage, transposon, or plasmid
30 min-Down	PA0720		0.00586536	helix destabilizing protein of bacteriophage Pf1		DNA replication, recombination, modification and repair ; Related to phage, transposon, or plasmid
20 min-Down	PA0721		0.0195722	hypothetical protein of bacteriophage Pf1		Hypothetical, unclassified, unknown ; Related to phage, transposon, or plasmid
30 min-Down	PA0721		0.00408909	hypothetical protein of bacteriophage Pf1		Hypothetical, unclassified, unknown ; Related to phage, transposon, or plasmid
30 min-Down	PA0722		0.0238115	hypothetical protein of bacteriophage Pf1		Hypothetical, unclassified, unknown ; Related to phage, transposon, or plasmid
30 min-Down	PA0723	coaB	0.0450577	coat protein B of bacteriophage Pf1)		Related to phage, transposon, or plasmid
10 min-Down	PA0730		0.040584	probable transferase		Putative enzymes
20 min-Down	PA0730		0.0225502	probable transferase		Putative enzymes
30 min-Down	PA0730		0.0214386	probable transferase		Putative enzymes
30 min-Down	PA0731		0.0490388	hypothetical protein		Hypothetical, unclassified, unknown
20 min-Down	PA0731		0.032387	hypothetical protein		Hypothetical, unclassified, unknown
20 min-Down	PA0732		0.0362895	hypothetical protein		Hypothetical, unclassified, unknown
30 min-Down	PA0735		0.0134046	hypothetical protein		Hypothetical, unclassified, unknown
20 min-Down	PA0741		0.0229994	conserved hypothetical protein		Hypothetical, unclassified, unknown
30 min-Down	PA0741		0.0111384	conserved hypothetical protein		Hypothetical, unclassified, unknown
30 min-Down	PA0745		0.0389557	probable enoyl-CoA hydratase/isomerase	Fatty acid metabolism [KEGG] ; Valine, leucine and isoleucine degradation [KEGG] ; Geraniol degradation [KEGG] ; Lysine degradation [KEGG] ; Tryptophan metabolism [KEGG] ; beta-Alanine metabolism [KEGG] ; Benzoate degradation via CoA ligation [KEGG] ; Propanoate metabolism [KEGG] ; Butanoate metabolism [KEGG] ; Limonene and pinene degradation [KEGG] ; Caprolactam degradation [KEGG] ; Metabolic pa…	Putative enzymes
20 min-Down	PA0758		0.0214775	hypothetical protein		Hypothetical, unclassified, unknown
30 min-Down	PA0758		0.0132549	hypothetical protein		Hypothetical, unclassified, unknown
30 min-Down	PA0761	nadB	0.0450776	L-aspartate oxidase	Alanine and Aspartate metabolism [PseudoCAP] ; Alanine, aspartate and glutamate metabolism [KEGG] ; Nicotinate and nicotinamide metabolism [KEGG] ; Metabolic pathways [KEGG]	Amino acid biosynthesis and metabolism ; Biosynthesis of cofactors, prosthetic groups and carriers
20 min-Down	PA0761	nadB	0.0414021	L-aspartate oxidase	Alanine and Aspartate metabolism [PseudoCAP] ; Alanine, aspartate and glutamate metabolism [KEGG] ; Nicotinate and nicotinamide metabolism [KEGG] ; Metabolic pathways [KEGG]	Amino acid biosynthesis and metabolism ; Biosynthesis of cofactors, prosthetic groups and carriers
30 min-Down	PA0763	mucA	0.0357341	anti-sigma factor MucA	Alginate biosynthesis [PseudoCAP]	Transcriptional regulators ; Cell wall / LPS / capsule ; Secreted Factors (toxins, enzymes, alginate)
30 min-Down	PA0764	mucB	0.0404395	negative regulator for alginate biosynthesis MucB	Alginate biosynthesis [PseudoCAP]	Transcriptional regulators ; Cell wall / LPS / capsule ; Secreted Factors (toxins, enzymes, alginate)
30 min-Down	PA0766	mucD	0.0195047	serine protease MucD precursor	Alginate biosynthesis [PseudoCAP]	Putative enzymes ; Cell wall / LPS / capsule ; Secreted Factors (toxins, enzymes, alginate)
20 min-Down	PA0767	lepA	0.0210666	GTP-binding protein LepA		Translation, post-translational modification, degradation ; Protein secretion/export apparatus
30 min-Down	PA0767	lepA	0.00976147	GTP-binding protein LepA		Translation, post-translational modification, degradation ; Protein secretion/export apparatus
30 min-Down	PA0769		0.021131	hypothetical protein		Hypothetical, unclassified, unknown
20 min-Down	PA0770	rnc	0.0274771	ribonuclease III		Transcription, RNA processing and degradation
30 min-Down	PA0770	rnc	0.0174558	ribonuclease III		Transcription, RNA processing and degradation
30 min-Down	PA0771	era	0.0176185	GTP-binding protein Era		Cell division ; Translation, post-translational modification, degradation
20 min-Down	PA0771	era	0.0106402	GTP-binding protein Era		Cell division ; Translation, post-translational modification, degradation
30 min-Down	PA0774		0.0378913	conserved hypothetical protein		Hypothetical, unclassified, unknown
20 min-Down	PA0774		0.00940505	conserved hypothetical protein		Hypothetical, unclassified, unknown
20 min-Down	PA0777		0.0469807	hypothetical protein		Hypothetical, unclassified, unknown
30 min-Down	PA0777		0.0459348	hypothetical protein		Hypothetical, unclassified, unknown
20 min-Down	PA0778	icp	0.0173953	inhibitor of cysteine peptidase		Hypothetical, unclassified, unknown
30 min-Down	PA0778	icp	0.0132007	inhibitor of cysteine peptidase		Hypothetical, unclassified, unknown
30 min-Down	PA0783	putP	0.0471691	sodium/proline symporter PutP		Membrane proteins ; Transport of small molecules
30 min-Down	PA0784		0.0469544	probable transcriptional regulator		Transcriptional regulators
10 min-Down	PA0789		0.033486	probable amino acid permease		Membrane proteins ; Transport of small molecules
20 min-Down	PA0789		0.0161115	probable amino acid permease		Membrane proteins ; Transport of small molecules
30 min-Down	PA0789		0.00787229	probable amino acid permease		Membrane proteins ; Transport of small molecules
10 min-Down	PA0799		0.0354828	probable helicase		Putative enzymes
20 min-Down	PA0799		0.0132985	probable helicase		Putative enzymes
30 min-Down	PA0818		0.0473078	hypothetical protein		Hypothetical, unclassified, unknown
10 min-Down	PA0819		0.0429198	hypothetical protein		Hypothetical, unclassified, unknown
20 min-Down	PA0820		0.0350623	hypothetical protein		Hypothetical, unclassified, unknown
30 min-Down	PA0820		0.0193882	hypothetical protein		Hypothetical, unclassified, unknown
20 min-Down	PA0826		0.0457618	hypothetical protein		Hypothetical, unclassified, unknown
30 min-Down	PA0827		0.0395723	hypothetical protein		Hypothetical, unclassified, unknown
20 min-Down	PA0827		0.0350623	hypothetical protein		Hypothetical, unclassified, unknown
10 min-Down	PA0832		0.0312588	conserved hypothetical protein		Hypothetical, unclassified, unknown
20 min-Down	PA0832		0.0300559	conserved hypothetical protein		Hypothetical, unclassified, unknown
20 min-Down	PA0833		0.0241925	hypothetical protein		Membrane proteins
30 min-Down	PA0833		0.00586536	hypothetical protein		Membrane proteins
30 min-Down	PA0835	pta	0.0418379	phosphate acetyltransferase	Pyruvate metabolism [PseudoCAP] ; Taurine and hypotaurine metabolism [KEGG] ; Pyruvate metabolism [KEGG] ; Propanoate metabolism [KEGG]	Carbon compound catabolism
05 min-Down	PA0836	ackA	0.0456345	acetate kinase	Pyruvate metabolism [PseudoCAP] ; carbon monoxide dehydrogenase pathway [PseudoCyc] ; acetate degradation [PseudoCyc] ; lactate oxidation [PseudoCyc] ; sorbitol metabolism [PseudoCyc] ; fermentation [PseudoCyc] ; pyruvate metabolism [PseudoCyc] ; pyruvate oxidation pathway [PseudoCyc] ; Taurine and hypotaurine metabolism [KEGG] ; Pyruvate metabolism [KEGG] ; Propanoate metabolism [KEGG] ; Metabol…	Putative enzymes
10 min-Down	PA0836	ackA	0.0223357	acetate kinase	Pyruvate metabolism [PseudoCAP] ; carbon monoxide dehydrogenase pathway [PseudoCyc] ; acetate degradation [PseudoCyc] ; lactate oxidation [PseudoCyc] ; sorbitol metabolism [PseudoCyc] ; fermentation [PseudoCyc] ; pyruvate metabolism [PseudoCyc] ; pyruvate oxidation pathway [PseudoCyc] ; Taurine and hypotaurine metabolism [KEGG] ; Pyruvate metabolism [KEGG] ; Propanoate metabolism [KEGG] ; Metabol…	Putative enzymes
20 min-Down	PA0836	ackA	0.0106402	acetate kinase	Pyruvate metabolism [PseudoCAP] ; carbon monoxide dehydrogenase pathway [PseudoCyc] ; acetate degradation [PseudoCyc] ; lactate oxidation [PseudoCyc] ; sorbitol metabolism [PseudoCyc] ; fermentation [PseudoCyc] ; pyruvate metabolism [PseudoCyc] ; pyruvate oxidation pathway [PseudoCyc] ; Taurine and hypotaurine metabolism [KEGG] ; Pyruvate metabolism [KEGG] ; Propanoate metabolism [KEGG] ; Metabol…	Putative enzymes
30 min-Down	PA0836	ackA	0.00427409	acetate kinase	Pyruvate metabolism [PseudoCAP] ; carbon monoxide dehydrogenase pathway [PseudoCyc] ; acetate degradation [PseudoCyc] ; lactate oxidation [PseudoCyc] ; sorbitol metabolism [PseudoCyc] ; fermentation [PseudoCyc] ; pyruvate metabolism [PseudoCyc] ; pyruvate oxidation pathway [PseudoCyc] ; Taurine and hypotaurine metabolism [KEGG] ; Pyruvate metabolism [KEGG] ; Propanoate metabolism [KEGG] ; Metabol…	Putative enzymes
20 min-Down	PA0838		0.0409435	probable glutathione peroxidase	Glutathione metabolism [KEGG] ; Arachidonic acid metabolism [KEGG]	Putative enzymes
30 min-Down	PA0838		0.0254798	probable glutathione peroxidase	Glutathione metabolism [KEGG] ; Arachidonic acid metabolism [KEGG]	Putative enzymes
10 min-Down	PA0839		0.029845	probable transcriptional regulator		Transcriptional regulators
10 min-Down	PA0845		0.0427688	conserved hypothetical protein		Hypothetical, unclassified, unknown
10 min-Down	PA0846		0.049	probable sulfate uptake protein		Transport of small molecules
20 min-Down	PA0846		0.0284441	probable sulfate uptake protein		Transport of small molecules
30 min-Down	PA0846		0.0219263	probable sulfate uptake protein		Transport of small molecules
30 min-Down	PA0850		0.0419695	hypothetical protein		Hypothetical, unclassified, unknown
10 min-Down	PA0850		0.0266932	hypothetical protein		Hypothetical, unclassified, unknown
20 min-Down	PA0851		0.0226224	hypothetical protein	Glycine, serine and threonine metabolism [KEGG] ; Valine, leucine and isoleucine biosynthesis [KEGG] ; Metabolic pathways [KEGG]	Hypothetical, unclassified, unknown
30 min-Down	PA0851		0.0220658	hypothetical protein	Glycine, serine and threonine metabolism [KEGG] ; Valine, leucine and isoleucine biosynthesis [KEGG] ; Metabolic pathways [KEGG]	Hypothetical, unclassified, unknown
20 min-Down	PA0855		0.0282819	hypothetical protein		Hypothetical, unclassified, unknown
30 min-Down	PA0855		0.0254199	hypothetical protein		Hypothetical, unclassified, unknown
20 min-Down	PA0856		0.0133553	hypothetical protein		Hypothetical, unclassified, unknown
30 min-Down	PA0856		0.00283699	hypothetical protein		Hypothetical, unclassified, unknown
20 min-Down	PA0857	bolA	0.0198692	morphogene protein BolA		Cell division
30 min-Down	PA0857	bolA	0.0101934	morphogene protein BolA		Cell division
10 min-Down	PA0861		0.0345829	hypothetical protein		Motility & Attachment
20 min-Down	PA0861		0.0119782	hypothetical protein		Motility & Attachment
30 min-Down	PA0861		0.0112737	hypothetical protein		Motility & Attachment
20 min-Down	PA0862		0.0322917	hypothetical protein		Hypothetical, unclassified, unknown
30 min-Down	PA0862		0.0204814	hypothetical protein		Hypothetical, unclassified, unknown
30 min-Down	PA0863		0.0400398	probable oxidoreductase		Putative enzymes
30 min-Down	PA0869	pbpG	0.0234987	D-alanyl-D-alanine-endopeptidase	Peptideglycan biosynthesis [PseudoCAP]	Cell wall / LPS / capsule
10 min-Down	PA0869	pbpG	0.0223357	D-alanyl-D-alanine-endopeptidase	Peptideglycan biosynthesis [PseudoCAP]	Cell wall / LPS / capsule
20 min-Down	PA0869	pbpG	0.0162135	D-alanyl-D-alanine-endopeptidase	Peptideglycan biosynthesis [PseudoCAP]	Cell wall / LPS / capsule
30 min-Down	PA0870	phhC	0.0322768	aromatic amino acid aminotransferase	Cysteine and methionine metabolism [KEGG] ; Tyrosine metabolism [KEGG] ; Phenylalanine metabolism [KEGG] ; Phenylalanine, tyrosine and tryptophan biosynthesis [KEGG] ; Novobiocin biosynthesis [KEGG] ; Metabolic pathways [KEGG]	Amino acid biosynthesis and metabolism
20 min-Down	PA0871	phhB	0.0235837	pterin-4-alpha-carbinolamine dehydratase	Phenylalanine metabolism [PseudoCAP]	Amino acid biosynthesis and metabolism
30 min-Down	PA0871	phhB	0.0179561	pterin-4-alpha-carbinolamine dehydratase	Phenylalanine metabolism [PseudoCAP]	Amino acid biosynthesis and metabolism
10 min-Down	PA0872	phhA	0.0246871	phenylalanine-4-hydroxylase	Phenylalanine, tyrosine and tryptophan biosynthesis [PseudoCAP] ; tyrosine biosynthesis II [PseudoCyc] ; phenylalanine degradation I [PseudoCyc] ; Phenylalanine metabolism [KEGG] ; Phenylalanine, tyrosine and tryptophan biosynthesis [KEGG] ; Metabolic pathways [KEGG]	Amino acid biosynthesis and metabolism
20 min-Down	PA0872	phhA	0.0174242	phenylalanine-4-hydroxylase	Phenylalanine, tyrosine and tryptophan biosynthesis [PseudoCAP] ; tyrosine biosynthesis II [PseudoCyc] ; phenylalanine degradation I [PseudoCyc] ; Phenylalanine metabolism [KEGG] ; Phenylalanine, tyrosine and tryptophan biosynthesis [KEGG] ; Metabolic pathways [KEGG]	Amino acid biosynthesis and metabolism
30 min-Down	PA0872	phhA	0.0130538	phenylalanine-4-hydroxylase	Phenylalanine, tyrosine and tryptophan biosynthesis [PseudoCAP] ; tyrosine biosynthesis II [PseudoCyc] ; phenylalanine degradation I [PseudoCyc] ; Phenylalanine metabolism [KEGG] ; Phenylalanine, tyrosine and tryptophan biosynthesis [KEGG] ; Metabolic pathways [KEGG]	Amino acid biosynthesis and metabolism
10 min-Down	PA0873	phhR	0.046683	transcriptional regulator PhhR		Transcriptional regulators
05 min-Down	PA0874		0.0406249	hypothetical protein		Hypothetical, unclassified, unknown
30 min-Down	PA0874		0.0350764	hypothetical protein		Hypothetical, unclassified, unknown
10 min-Down	PA0874		0.0223357	hypothetical protein		Hypothetical, unclassified, unknown
20 min-Down	PA0874		0.00940505	hypothetical protein		Hypothetical, unclassified, unknown
30 min-Down	PA0877		0.0437781	probable transcriptional regulator		Transcriptional regulators
20 min-Down	PA0877		0.0357662	probable transcriptional regulator		Transcriptional regulators
10 min-Down	PA0877		0.0354828	probable transcriptional regulator		Transcriptional regulators
30 min-Down	PA0887.1	P7	0.0413763	P7		Non-coding RNA gene
20 min-Down	PA0887.1	P7	0.0247552	P7		Non-coding RNA gene
10 min-Down	PA0888	aotJ	0.0405201	arginine/ornithine binding protein AotJ	ABC transporters [KEGG]	Transport of small molecules
30 min-Down	PA0888	aotJ	0.0358512	arginine/ornithine binding protein AotJ	ABC transporters [KEGG]	Transport of small molecules
20 min-Down	PA0888	aotJ	0.0233329	arginine/ornithine binding protein AotJ	ABC transporters [KEGG]	Transport of small molecules
20 min-Down	PA0889	aotQ	0.0306676	arginine/ornithine transport protein AotQ	ABC transporters [KEGG]	Membrane proteins ; Transport of small molecules
30 min-Down	PA0890	aotM	0.0339585	arginine/ornithine transport protein AotM	ABC transporters [KEGG]	Membrane proteins ; Transport of small molecules
20 min-Down	PA0890	aotM	0.026468	arginine/ornithine transport protein AotM	ABC transporters [KEGG]	Membrane proteins ; Transport of small molecules
30 min-Down	PA0892	aotP	0.0480805	arginine/ornithine transport protein AotP	ABC transporters [KEGG]	Transport of small molecules
10 min-Down	PA0893	argR	0.0485576	transcriptional regulator ArgR		Amino acid biosynthesis and metabolism ; Transcriptional regulators
20 min-Down	PA0893	argR	0.0115326	transcriptional regulator ArgR		Amino acid biosynthesis and metabolism ; Transcriptional regulators
30 min-Down	PA0893	argR	0.00920529	transcriptional regulator ArgR		Amino acid biosynthesis and metabolism ; Transcriptional regulators
10 min-Down	PA0895	aruC	0.0302589	N-succinylglutamate 5-semialdehyde dehydrogenase	Urea cycle and metabolism of amino groups [PseudoCAP] ; arginine biosynthesis [PseudoCyc] ; glutamate degradation VIII [PseudoCyc] ; arginine proline degradation [PseudoCyc] ; arginine degradation VI [PseudoCyc] ; Lysine biosynthesis [KEGG] ; Arginine and proline metabolism [KEGG] ; Metabolic pathways [KEGG]	Amino acid biosynthesis and metabolism
20 min-Down	PA0895	aruC	0.0110217	N-succinylglutamate 5-semialdehyde dehydrogenase	Urea cycle and metabolism of amino groups [PseudoCAP] ; arginine biosynthesis [PseudoCyc] ; glutamate degradation VIII [PseudoCyc] ; arginine proline degradation [PseudoCyc] ; arginine degradation VI [PseudoCyc] ; Lysine biosynthesis [KEGG] ; Arginine and proline metabolism [KEGG] ; Metabolic pathways [KEGG]	Amino acid biosynthesis and metabolism
30 min-Down	PA0895	aruC	0.00586536	N-succinylglutamate 5-semialdehyde dehydrogenase	Urea cycle and metabolism of amino groups [PseudoCAP] ; arginine biosynthesis [PseudoCyc] ; glutamate degradation VIII [PseudoCyc] ; arginine proline degradation [PseudoCyc] ; arginine degradation VI [PseudoCyc] ; Lysine biosynthesis [KEGG] ; Arginine and proline metabolism [KEGG] ; Metabolic pathways [KEGG]	Amino acid biosynthesis and metabolism
10 min-Down	PA0896	aruF	0.0237924	arginine/ornithine succinyltransferase AI subunit	arginine degradation VI [PseudoCyc] ; Arginine and proline metabolism [KEGG]	Amino acid biosynthesis and metabolism
20 min-Down	PA0896	aruF	0.0110217	arginine/ornithine succinyltransferase AI subunit	arginine degradation VI [PseudoCyc] ; Arginine and proline metabolism [KEGG]	Amino acid biosynthesis and metabolism
30 min-Down	PA0896	aruF	0.00623339	arginine/ornithine succinyltransferase AI subunit	arginine degradation VI [PseudoCyc] ; Arginine and proline metabolism [KEGG]	Amino acid biosynthesis and metabolism
10 min-Down	PA0897	aruG	0.0244533	arginine/ornithine succinyltransferase AII subunit	arginine degradation VI [PseudoCyc] ; Arginine and proline metabolism [KEGG]	Amino acid biosynthesis and metabolism
20 min-Down	PA0897	aruG	0.00890467	arginine/ornithine succinyltransferase AII subunit	arginine degradation VI [PseudoCyc] ; Arginine and proline metabolism [KEGG]	Amino acid biosynthesis and metabolism
30 min-Down	PA0897	aruG	0.00252614	arginine/ornithine succinyltransferase AII subunit	arginine degradation VI [PseudoCyc] ; Arginine and proline metabolism [KEGG]	Amino acid biosynthesis and metabolism
30 min-Down	PA0898	aruD	0.0398567	succinylglutamate 5-semialdehyde dehydrogenase	Glutamate metabolism [PseudoCAP] ; Butanoate metabolism [PseudoCAP] ; Arginine and proline metabolism [PseudoCAP] ; arginine degradation VI [PseudoCyc] ; Arginine and proline metabolism [KEGG]	Amino acid biosynthesis and metabolism
10 min-Down	PA0899	aruB	0.049	succinylarginine dihydrolase	arginine degradation VI [PseudoCyc] ; Arginine and proline metabolism [KEGG]	Amino acid biosynthesis and metabolism
20 min-Down	PA0899	aruB	0.0160995	succinylarginine dihydrolase	arginine degradation VI [PseudoCyc] ; Arginine and proline metabolism [KEGG]	Amino acid biosynthesis and metabolism
30 min-Down	PA0899	aruB	0.00586536	succinylarginine dihydrolase	arginine degradation VI [PseudoCyc] ; Arginine and proline metabolism [KEGG]	Amino acid biosynthesis and metabolism
10 min-Down	PA0900		0.0354828	hypothetical protein		Hypothetical, unclassified, unknown
20 min-Down	PA0900		0.0162638	hypothetical protein		Hypothetical, unclassified, unknown
30 min-Down	PA0900		0.00373739	hypothetical protein		Hypothetical, unclassified, unknown
20 min-Down	PA0901	aruE	0.0350623	succinylglutamate desuccinylase	Arginine and proline metabolism [PseudoCAP] ; arginine degradation VI [PseudoCyc] ; Arginine and proline metabolism [KEGG]	Amino acid biosynthesis and metabolism
30 min-Down	PA0901	aruE	0.0173503	succinylglutamate desuccinylase	Arginine and proline metabolism [PseudoCAP] ; arginine degradation VI [PseudoCyc] ; Arginine and proline metabolism [KEGG]	Amino acid biosynthesis and metabolism
20 min-Down	PA0902		0.0279861	hypothetical protein	Glycine, serine and threonine metabolism [KEGG] ; Metabolic pathways [KEGG]	Hypothetical, unclassified, unknown
30 min-Down	PA0902		0.0187229	hypothetical protein	Glycine, serine and threonine metabolism [KEGG] ; Metabolic pathways [KEGG]	Hypothetical, unclassified, unknown
20 min-Down	PA0903	alaS	0.0385744	alanyl-tRNA synthetase	tRNA charging pathway [PseudoCyc] ; Aminoacyl-tRNA biosynthesis [KEGG]	Transcription, RNA processing and degradation ; Translation, post-translational modification, degradation
30 min-Down	PA0903	alaS	0.0231957	alanyl-tRNA synthetase	tRNA charging pathway [PseudoCyc] ; Aminoacyl-tRNA biosynthesis [KEGG]	Transcription, RNA processing and degradation ; Translation, post-translational modification, degradation
20 min-Down	PA0904	lysC	0.0189123	aspartate kinase alpha and beta chain	Lysine biosynthesis [PseudoCAP] ; Glycine, serine and threonine metabolism [PseudoCAP] ; lysine, threonine and methionine biosynthesis [PseudoCyc] ; lysine and diaminopimelate biosynthesis [PseudoCyc] ; homoserine biosynthesis [PseudoCyc] ; threonine biosynthesis [PseudoCyc] ; Glycine, serine and threonine metabolism [KEGG] ; Cysteine and methionine metabolism [KEGG] ; Lysine biosynthesis [KEGG] …	Amino acid biosynthesis and metabolism
30 min-Down	PA0904	lysC	0.0111384	aspartate kinase alpha and beta chain	Lysine biosynthesis [PseudoCAP] ; Glycine, serine and threonine metabolism [PseudoCAP] ; lysine, threonine and methionine biosynthesis [PseudoCyc] ; lysine and diaminopimelate biosynthesis [PseudoCyc] ; homoserine biosynthesis [PseudoCyc] ; threonine biosynthesis [PseudoCyc] ; Glycine, serine and threonine metabolism [KEGG] ; Cysteine and methionine metabolism [KEGG] ; Lysine biosynthesis [KEGG] …	Amino acid biosynthesis and metabolism
20 min-Down	PA0905	rsmA	0.0375927	RsmA, regulator of secondary metabolites	Two-component system [KEGG]	Translation, post-translational modification, degradation
30 min-Down	PA0905	rsmA	0.012596	RsmA, regulator of secondary metabolites	Two-component system [KEGG]	Translation, post-translational modification, degradation
80 min-Down	PA0905	rsmA	0.0112237	RsmA, regulator of secondary metabolites	Two-component system [KEGG]	Translation, post-translational modification, degradation	Unknown[Class 3]
30 min-Up	PA0908		0.0396723	hypothetical protein		Hypothetical, unclassified, unknown
20 min-Up	PA0908		0.0154338	hypothetical protein		Hypothetical, unclassified, unknown
20 min-Down	PA0912		0.0440437	hypothetical protein		Hypothetical, unclassified, unknown
10 min-Down	PA0912		0.0371868	hypothetical protein		Hypothetical, unclassified, unknown
30 min-Down	PA0914		0.0473656	hypothetical protein		Hypothetical, unclassified, unknown
20 min-Down	PA0914		0.0214872	hypothetical protein		Hypothetical, unclassified, unknown
20 min-Down	PA0916		0.0180892	conserved hypothetical protein		Hypothetical, unclassified, unknown
30 min-Down	PA0916		0.016118	conserved hypothetical protein		Hypothetical, unclassified, unknown
20 min-Down	PA0918		0.0370968	cytochrome b561		Energy metabolism
30 min-Down	PA0918		0.0219263	cytochrome b561		Energy metabolism
20 min-Down	PA0920		0.0457799	hypothetical protein		Membrane proteins
30 min-Down	PA0920		0.0359041	hypothetical protein		Membrane proteins
20 min-Down	PA0925		0.0277371	hypothetical protein		Hypothetical, unclassified, unknown
30 min-Down	PA0925		0.023962	hypothetical protein		Hypothetical, unclassified, unknown
20 min-Down	PA0926		0.0279429	hypothetical protein		Hypothetical, unclassified, unknown
30 min-Down	PA0926		0.0189983	hypothetical protein		Hypothetical, unclassified, unknown
20 min-Down	PA0927	ldhA	0.0174242	D-lactate dehydrogenase (fermentative)	Pyruvate metabolism [PseudoCAP] ; fermentation [PseudoCyc] ; heterofermentative lactate fermentation [PseudoCyc] ; Pyruvate metabolism [KEGG]	Energy metabolism ; Central intermediary metabolism ; Carbon compound catabolism
30 min-Down	PA0927	ldhA	0.012596	D-lactate dehydrogenase (fermentative)	Pyruvate metabolism [PseudoCAP] ; fermentation [PseudoCyc] ; heterofermentative lactate fermentation [PseudoCyc] ; Pyruvate metabolism [KEGG]	Energy metabolism ; Central intermediary metabolism ; Carbon compound catabolism
20 min-Down	PA0928	gacS	0.034653	sensor/response regulator hybrid	Two-component System [PseudoCAP] ; Two-component system [KEGG]	Two-component regulatory systems
30 min-Down	PA0928	gacS	0.0231957	sensor/response regulator hybrid	Two-component System [PseudoCAP] ; Two-component system [KEGG]	Two-component regulatory systems
20 min-Down	PA0932	cysM	0.0308193	cysteine synthase B	Sulfur metabolism [PseudoCAP] ; Selenoamino acid metabolism [PseudoCAP] ; Cysteine metabolism [PseudoCAP] ; cysteine biosynthesis I [PseudoCyc] ; Cysteine and methionine metabolism [KEGG] ; Selenoamino acid metabolism [KEGG] ; Sulfur metabolism [KEGG] ; Metabolic pathways [KEGG]	Amino acid biosynthesis and metabolism
30 min-Down	PA0932	cysM	0.0176185	cysteine synthase B	Sulfur metabolism [PseudoCAP] ; Selenoamino acid metabolism [PseudoCAP] ; Cysteine metabolism [PseudoCAP] ; cysteine biosynthesis I [PseudoCyc] ; Cysteine and methionine metabolism [KEGG] ; Selenoamino acid metabolism [KEGG] ; Sulfur metabolism [KEGG] ; Metabolic pathways [KEGG]	Amino acid biosynthesis and metabolism
30 min-Down	PA0934	relA	0.0464267	GTP pyrophosphokinase	ppGpp metabolism [PseudoCyc] ; Purine metabolism [KEGG]	Adaptation, Protection
20 min-Down	PA0934	relA	0.0328936	GTP pyrophosphokinase	ppGpp metabolism [PseudoCyc] ; Purine metabolism [KEGG]	Adaptation, Protection
30 min-Down	PA0935		0.0421895	conserved hypothetical protein	Purine metabolism [KEGG] ; Pyrimidine metabolism [KEGG] ; Metabolic pathways [KEGG]	Hypothetical, unclassified, unknown
20 min-Down	PA0936	lpxO2	0.0422807	lipopolysaccharide biosynthetic protein LpxO2		Putative enzymes ; Cell wall / LPS / capsule
30 min-Down	PA0936	lpxO2	0.0295425	lipopolysaccharide biosynthetic protein LpxO2		Putative enzymes ; Cell wall / LPS / capsule
20 min-Down	PA0937		0.0391605	conserved hypothetical protein		Hypothetical, unclassified, unknown
30 min-Down	PA0937		0.0257845	conserved hypothetical protein		Hypothetical, unclassified, unknown
20 min-Down	PA0943		0.0121435	hypothetical protein		Hypothetical, unclassified, unknown
30 min-Down	PA0943		0.00586536	hypothetical protein		Hypothetical, unclassified, unknown
10 min-Down	PA0944	purN	0.0354828	phosphoribosylaminoimidazole synthetase	One carbon pool by folate [PseudoCAP] ; Purine metabolism [PseudoCAP] ; de novo biosynthesis of purine nucleotides [PseudoCyc] ; his+purine+pyrimidine biosynthesis [PseudoCyc] ; Purine metabolism [KEGG] ; One carbon pool by folate [KEGG] ; Metabolic pathways [KEGG]	Nucleotide biosynthesis and metabolism
20 min-Down	PA0944	purN	0.0115326	phosphoribosylaminoimidazole synthetase	One carbon pool by folate [PseudoCAP] ; Purine metabolism [PseudoCAP] ; de novo biosynthesis of purine nucleotides [PseudoCyc] ; his+purine+pyrimidine biosynthesis [PseudoCyc] ; Purine metabolism [KEGG] ; One carbon pool by folate [KEGG] ; Metabolic pathways [KEGG]	Nucleotide biosynthesis and metabolism
30 min-Down	PA0944	purN	0.00373739	phosphoribosylaminoimidazole synthetase	One carbon pool by folate [PseudoCAP] ; Purine metabolism [PseudoCAP] ; de novo biosynthesis of purine nucleotides [PseudoCyc] ; his+purine+pyrimidine biosynthesis [PseudoCyc] ; Purine metabolism [KEGG] ; One carbon pool by folate [KEGG] ; Metabolic pathways [KEGG]	Nucleotide biosynthesis and metabolism
20 min-Down	PA0945	purM	0.0161115	phosphoribosylaminoimidazole synthetase	Purine metabolism [PseudoCAP] ; de novo biosynthesis of purine nucleotides [PseudoCyc] ; his+purine+pyrimidine biosynthesis [PseudoCyc] ; Purine metabolism [KEGG] ; Metabolic pathways [KEGG]	Nucleotide biosynthesis and metabolism
30 min-Down	PA0945	purM	0.0154403	phosphoribosylaminoimidazole synthetase	Purine metabolism [PseudoCAP] ; de novo biosynthesis of purine nucleotides [PseudoCyc] ; his+purine+pyrimidine biosynthesis [PseudoCyc] ; Purine metabolism [KEGG] ; Metabolic pathways [KEGG]	Nucleotide biosynthesis and metabolism
30 min-Down	PA0946		0.0450577	hypothetical protein		Hypothetical, unclassified, unknown
20 min-Down	PA0946		0.0350623	hypothetical protein		Hypothetical, unclassified, unknown
20 min-Down	PA0951		0.0375294	probable ribonuclease		Transcription, RNA processing and degradation
30 min-Down	PA0951		0.0350385	probable ribonuclease		Transcription, RNA processing and degradation
20 min-Down	PA0955		0.0162638	hypothetical protein		Hypothetical, unclassified, unknown
30 min-Down	PA0955		0.00942853	hypothetical protein		Hypothetical, unclassified, unknown
20 min-Down	PA0956	proS	0.0449536	prolyl-tRNA synthetase	Arginine and proline metabolism [PseudoCAP] ; Aminoacyl-tRNA biosynthesis [PseudoCAP] ; tRNA charging pathway [PseudoCyc] ; Aminoacyl-tRNA biosynthesis [KEGG]	Amino acid biosynthesis and metabolism ; Translation, post-translational modification, degradation
30 min-Down	PA0956	proS	0.0319453	prolyl-tRNA synthetase	Arginine and proline metabolism [PseudoCAP] ; Aminoacyl-tRNA biosynthesis [PseudoCAP] ; tRNA charging pathway [PseudoCyc] ; Aminoacyl-tRNA biosynthesis [KEGG]	Amino acid biosynthesis and metabolism ; Translation, post-translational modification, degradation
20 min-Down	PA0958	oprD	0.0233507	Basic amino acid, basic peptide and imipenem outer membrane porin OprD precursor		Transport of small molecules
30 min-Down	PA0958	oprD	0.00623339	Basic amino acid, basic peptide and imipenem outer membrane porin OprD precursor		Transport of small molecules
20 min-Down	PA0960		0.0214987	hypothetical protein		Hypothetical, unclassified, unknown
30 min-Down	PA0960		0.00408909	hypothetical protein		Hypothetical, unclassified, unknown
20 min-Down	PA0962		0.0324873	probable dna-binding stress protein		Adaptation, Protection
30 min-Down	PA0962		0.0123725	probable dna-binding stress protein		Adaptation, Protection
10 min-Down	PA0963	aspS	0.0298619	aspartyl-tRNA synthetase	tRNA charging pathway [PseudoCyc] ; Aminoacyl-tRNA biosynthesis [KEGG]	Transcription, RNA processing and degradation ; Translation, post-translational modification, degradation
20 min-Down	PA0963	aspS	0.0161115	aspartyl-tRNA synthetase	tRNA charging pathway [PseudoCyc] ; Aminoacyl-tRNA biosynthesis [KEGG]	Transcription, RNA processing and degradation ; Translation, post-translational modification, degradation
30 min-Down	PA0963	aspS	0.00403816	aspartyl-tRNA synthetase	tRNA charging pathway [PseudoCyc] ; Aminoacyl-tRNA biosynthesis [KEGG]	Transcription, RNA processing and degradation ; Translation, post-translational modification, degradation
20 min-Down	PA0964	pmpR	0.0180811	pqsR-mediated PQS regulator, PmpR		Hypothetical, unclassified, unknown
30 min-Down	PA0964	pmpR	0.0128232	pqsR-mediated PQS regulator, PmpR		Hypothetical, unclassified, unknown
20 min-Down	PA0965	ruvC	0.0180892	Holliday junction resolvase RuvC	Homologous recombination [KEGG]	DNA replication, recombination, modification and repair
30 min-Down	PA0965	ruvC	0.0109313	Holliday junction resolvase RuvC	Homologous recombination [KEGG]	DNA replication, recombination, modification and repair
20 min-Down	PA0969	tolQ	0.00890467	TolQ protein		Membrane proteins ; Transport of small molecules
30 min-Down	PA0969	tolQ	0.00739567	TolQ protein		Membrane proteins ; Transport of small molecules
20 min-Down	PA0970	tolR	0.0293997	TolR protein		Transport of small molecules
30 min-Down	PA0970	tolR	0.0168236	TolR protein		Transport of small molecules
30 min-Down	PA0971	tolA	0.0188705	TolA protein		Membrane proteins ; Transport of small molecules
10 min-Down	PA0972	tolB	0.0478367	TolB protein		Transport of small molecules
20 min-Down	PA0972	tolB	0.0100517	TolB protein		Transport of small molecules
30 min-Down	PA0972	tolB	0.00682913	TolB protein		Transport of small molecules
20 min-Down	PA0973	oprL	0.0350623	Peptidoglycan associated lipoprotein OprL precursor		Membrane proteins ; Transport of small molecules
30 min-Down	PA0973	oprL	0.0111384	Peptidoglycan associated lipoprotein OprL precursor		Membrane proteins ; Transport of small molecules
20 min-Down	PA0974		0.0193019	conserved hypothetical protein		Hypothetical, unclassified, unknown
30 min-Down	PA0974		0.00403816	conserved hypothetical protein		Hypothetical, unclassified, unknown
20 min-Down	PA0979		0.0454155	conserved hypothetical protein		Related to phage, transposon, or plasmid
30 min-Down	PA0979		0.0195456	conserved hypothetical protein		Related to phage, transposon, or plasmid
20 min-Down	PA0984		0.0155501	colicin immunity protein		Membrane proteins ; Secreted Factors (toxins, enzymes, alginate)
30 min-Down	PA0984		0.0123725	colicin immunity protein		Membrane proteins ; Secreted Factors (toxins, enzymes, alginate)
10 min-Down	PA0988		0.0302589	hypothetical protein		Hypothetical, unclassified, unknown
20 min-Down	PA0988		0.00940505	hypothetical protein		Hypothetical, unclassified, unknown
30 min-Down	PA0988		0.00373739	hypothetical protein		Hypothetical, unclassified, unknown
20 min-Down	PA0989		0.0424257	hypothetical protein		Hypothetical, unclassified, unknown
20 min-Down	PA0991		0.0481105	hypothetical protein		Hypothetical, unclassified, unknown
30 min-Down	PA0991		0.033214	hypothetical protein		Hypothetical, unclassified, unknown
20 min-Down	PA0992	cupC1	0.0273798	fimbrial subunit CupC1		Motility & Attachment
10 min-Down	PA0996	pqsA	0.0326002	probable coenzyme A ligase		Biosynthesis of cofactors, prosthetic groups and carriers
20 min-Down	PA0998	pqsC	0.0392575	Homologous to beta-keto-acyl-acyl-carrier protein synthase		Biosynthesis of cofactors, prosthetic groups and carriers
20 min-Down	PA1002	phnB	0.0300559	anthranilate synthase component II	Ubiquinone biosynthesis [PseudoCAP] ; Phenylalanine, tyrosine and tryptophan biosynthesis [PseudoCAP] ; phenylalanine, tyrosine and tryptophan biosynthesis, complete [PseudoCyc] ; tryptophan biosynthesis [PseudoCyc] ; pathways of chorismate [PseudoCyc] ; Phenylalanine, tyrosine and tryptophan biosynthesis [KEGG] ; Metabolic pathways [KEGG]	Amino acid biosynthesis and metabolism ; Adaptation, Protection
30 min-Down	PA1002	phnB	0.00988627	anthranilate synthase component II	Ubiquinone biosynthesis [PseudoCAP] ; Phenylalanine, tyrosine and tryptophan biosynthesis [PseudoCAP] ; phenylalanine, tyrosine and tryptophan biosynthesis, complete [PseudoCyc] ; tryptophan biosynthesis [PseudoCyc] ; pathways of chorismate [PseudoCyc] ; Phenylalanine, tyrosine and tryptophan biosynthesis [KEGG] ; Metabolic pathways [KEGG]	Amino acid biosynthesis and metabolism ; Adaptation, Protection
20 min-Down	PA1003	mvfR	0.0408288	Transcriptional regulator MvfR		Biosynthesis of cofactors, prosthetic groups and carriers ; Transcriptional regulators
30 min-Down	PA1003	mvfR	0.0398479	Transcriptional regulator MvfR		Biosynthesis of cofactors, prosthetic groups and carriers ; Transcriptional regulators
30 min-Down	PA1004	nadA	0.0444976	quinolinate synthetase A	Phenylalanine, tyrosine and tryptophan biosynthesis [PseudoCAP] ; Nicotinate and nicotinamide metabolism [PseudoCAP] ; pyridine nucleotide biosynthesis [PseudoCyc] ; Nicotinate and nicotinamide metabolism [KEGG] ; Metabolic pathways [KEGG]	Amino acid biosynthesis and metabolism ; Biosynthesis of cofactors, prosthetic groups and carriers
20 min-Down	PA1004	nadA	0.0371769	quinolinate synthetase A	Phenylalanine, tyrosine and tryptophan biosynthesis [PseudoCAP] ; Nicotinate and nicotinamide metabolism [PseudoCAP] ; pyridine nucleotide biosynthesis [PseudoCyc] ; Nicotinate and nicotinamide metabolism [KEGG] ; Metabolic pathways [KEGG]	Amino acid biosynthesis and metabolism ; Biosynthesis of cofactors, prosthetic groups and carriers
10 min-Down	PA1004	nadA	0.0223357	quinolinate synthetase A	Phenylalanine, tyrosine and tryptophan biosynthesis [PseudoCAP] ; Nicotinate and nicotinamide metabolism [PseudoCAP] ; pyridine nucleotide biosynthesis [PseudoCyc] ; Nicotinate and nicotinamide metabolism [KEGG] ; Metabolic pathways [KEGG]	Amino acid biosynthesis and metabolism ; Biosynthesis of cofactors, prosthetic groups and carriers
10 min-Down	PA1005		0.029845	conserved hypothetical protein		Hypothetical, unclassified, unknown
20 min-Down	PA1005		0.0115326	conserved hypothetical protein		Hypothetical, unclassified, unknown
30 min-Down	PA1005		0.00545698	conserved hypothetical protein		Hypothetical, unclassified, unknown
30 min-Down	PA1008	bcp	0.0192278	bacterioferritin comigratory protein		Adaptation, Protection
10 min-Down	PA1009		0.0357259	hypothetical protein		Hypothetical, unclassified, unknown
20 min-Down	PA1009		0.010686	hypothetical protein		Hypothetical, unclassified, unknown
30 min-Down	PA1009		0.00743197	hypothetical protein		Hypothetical, unclassified, unknown
20 min-Down	PA1010	dapA	0.0161115	dihydrodipicolinate synthase	Lysine biosynthesis [PseudoCAP] ; lysine, threonine and methionine biosynthesis [PseudoCyc] ; lysine and diaminopimelate biosynthesis [PseudoCyc] ; Lysine biosynthesis [KEGG] ; Metabolic pathways [KEGG]	Amino acid biosynthesis and metabolism
30 min-Down	PA1010	dapA	0.00783779	dihydrodipicolinate synthase	Lysine biosynthesis [PseudoCAP] ; lysine, threonine and methionine biosynthesis [PseudoCyc] ; lysine and diaminopimelate biosynthesis [PseudoCyc] ; Lysine biosynthesis [KEGG] ; Metabolic pathways [KEGG]	Amino acid biosynthesis and metabolism
20 min-Down	PA1011		0.0132884	hypothetical protein		Hypothetical, unclassified, unknown
30 min-Down	PA1011		0.00562539	hypothetical protein		Hypothetical, unclassified, unknown
20 min-Down	PA1012		0.046522	conserved hypothetical protein		Hypothetical, unclassified, unknown
30 min-Down	PA1012		0.0189137	conserved hypothetical protein		Hypothetical, unclassified, unknown
20 min-Down	PA1015		0.0290564	probable transcriptional regulator		Transcriptional regulators
30 min-Down	PA1015		0.017574	probable transcriptional regulator		Transcriptional regulators
20 min-Down	PA1026		0.0110217	hypothetical protein		Hypothetical, unclassified, unknown
30 min-Down	PA1026		0.00412488	hypothetical protein		Hypothetical, unclassified, unknown
30 min-Down	PA1032	quiP	0.0287496	QuiP		Carbon compound catabolism ; Putative enzymes ; Antibiotic resistance and susceptibility
10 min-Down	PA1033		0.029861	probable glutathione S-transferase	Glutathione metabolism [KEGG] ; Metabolism of xenobiotics by cytochrome P450 [KEGG]	Putative enzymes
20 min-Down	PA1033		0.011691	probable glutathione S-transferase	Glutathione metabolism [KEGG] ; Metabolism of xenobiotics by cytochrome P450 [KEGG]	Putative enzymes
30 min-Down	PA1033		0.00673426	probable glutathione S-transferase	Glutathione metabolism [KEGG] ; Metabolism of xenobiotics by cytochrome P450 [KEGG]	Putative enzymes
30 min-Down	PA1034		0.0489762	hypothetical protein		Hypothetical, unclassified, unknown
20 min-Down	PA1034		0.0409252	hypothetical protein		Hypothetical, unclassified, unknown
10 min-Down	PA1038		0.029845	hypothetical protein		Hypothetical, unclassified, unknown
20 min-Down	PA1038		0.0106402	hypothetical protein		Hypothetical, unclassified, unknown
30 min-Down	PA1038		0.00811986	hypothetical protein		Hypothetical, unclassified, unknown
10 min-Down	PA1039		0.0223357	conserved hypothetical protein		Hypothetical, unclassified, unknown
20 min-Down	PA1039		0.0115326	conserved hypothetical protein		Hypothetical, unclassified, unknown
30 min-Down	PA1039		0.0065616	conserved hypothetical protein		Hypothetical, unclassified, unknown
10 min-Down	PA1040		0.0223357	hypothetical protein		Hypothetical, unclassified, unknown
20 min-Down	PA1040		0.0100517	hypothetical protein		Hypothetical, unclassified, unknown
30 min-Down	PA1040		0.00769954	hypothetical protein		Hypothetical, unclassified, unknown
30 min-Down	PA1046		0.0202638	hypothetical protein		Putative enzymes
30 min-Down	PA1047		0.0260011	probable esterase		Putative enzymes
20 min-Down	PA1047		0.00909636	probable esterase		Putative enzymes
30 min-Down	PA1048		0.0333852	probable outer membrane protein precursor		Membrane proteins ; Transport of small molecules
20 min-Down	PA1049	pdxH	0.0282292	pyridoxine 5'-phosphate oxidase	Vitamin B6 metabolism [PseudoCAP] ; pyridoxal 5'-phosphate salvage pathway [PseudoCyc] ; pyridoxal 5'-phosphate biosynthesis [PseudoCyc] ; Vitamin B6 metabolism [KEGG] ; Metabolic pathways [KEGG]	Biosynthesis of cofactors, prosthetic groups and carriers
30 min-Down	PA1049	pdxH	0.0281781	pyridoxine 5'-phosphate oxidase	Vitamin B6 metabolism [PseudoCAP] ; pyridoxal 5'-phosphate salvage pathway [PseudoCyc] ; pyridoxal 5'-phosphate biosynthesis [PseudoCyc] ; Vitamin B6 metabolism [KEGG] ; Metabolic pathways [KEGG]	Biosynthesis of cofactors, prosthetic groups and carriers
20 min-Down	PA1050		0.0348775	conserved hypothetical protein		Hypothetical, unclassified, unknown
30 min-Down	PA1050		0.0336511	conserved hypothetical protein		Hypothetical, unclassified, unknown
30 min-Down	PA1059		0.0117109	conserved hypothetical protein		Membrane proteins
10 min-Down	PA1064		0.0392533	hypothetical protein		Hypothetical, unclassified, unknown
20 min-Down	PA1064		0.0154338	hypothetical protein		Hypothetical, unclassified, unknown
30 min-Down	PA1064		0.00403816	hypothetical protein		Hypothetical, unclassified, unknown
30 min-Down	PA1070	braG	0.0318334	branched-chain amino acid transport protein BraG	ABC transporters [KEGG]	Transport of small molecules
20 min-Down	PA1071	braF	0.0349009	branched-chain amino acid transport protein BraF	ABC transporters [KEGG]	Transport of small molecules
30 min-Down	PA1071	braF	0.0183249	branched-chain amino acid transport protein BraF	ABC transporters [KEGG]	Transport of small molecules
30 min-Down	PA1072	braE	0.0448363	branched-chain amino acid transport protein BraE	ABC transporters [KEGG]	Membrane proteins ; Transport of small molecules
20 min-Down	PA1073	braD	0.0384763	branched-chain amino acid transport protein BraD	ABC transporters [KEGG]	Membrane proteins ; Transport of small molecules
30 min-Down	PA1073	braD	0.0179616	branched-chain amino acid transport protein BraD	ABC transporters [KEGG]	Membrane proteins ; Transport of small molecules
20 min-Down	PA1074	braC	0.0479314	branched-chain amino acid transport protein BraC	ABC transporters [KEGG]	Transport of small molecules
30 min-Down	PA1074	braC	0.0113793	branched-chain amino acid transport protein BraC	ABC transporters [KEGG]	Transport of small molecules
10 min-Down	PA1076		0.049	hypothetical protein		Hypothetical, unclassified, unknown
20 min-Down	PA1076		0.0189123	hypothetical protein		Hypothetical, unclassified, unknown
80 min-Down	PA1076		0.0187071	hypothetical protein		Hypothetical, unclassified, unknown	Cytoplasmic[Class 3]
30 min-Down	PA1076		0.0112287	hypothetical protein		Hypothetical, unclassified, unknown
30 min-Down	PA1077	flgB	0.0310639	flagellar basal-body rod protein FlgB	Flagella assembly [PseudoCAP] ; Flagellar assembly [KEGG]	Cell wall / LPS / capsule ; Motility & Attachment
20 min-Down	PA1077	flgB	0.03025	flagellar basal-body rod protein FlgB	Flagella assembly [PseudoCAP] ; Flagellar assembly [KEGG]	Cell wall / LPS / capsule ; Motility & Attachment
30 min-Down	PA1078	flgC	0.0352642	flagellar basal-body rod protein FlgC	Flagella assembly [PseudoCAP] ; Flagellar assembly [KEGG]	Cell wall / LPS / capsule ; Motility & Attachment
20 min-Down	PA1078	flgC	0.0326906	flagellar basal-body rod protein FlgC	Flagella assembly [PseudoCAP] ; Flagellar assembly [KEGG]	Cell wall / LPS / capsule ; Motility & Attachment
10 min-Down	PA1078	flgC	0.0266932	flagellar basal-body rod protein FlgC	Flagella assembly [PseudoCAP] ; Flagellar assembly [KEGG]	Cell wall / LPS / capsule ; Motility & Attachment
30 min-Down	PA1079	flgD	0.0385674	flagellar basal-body rod modification protein FlgD	Flagella assembly [PseudoCAP] ; Flagellar assembly [KEGG]	Cell wall / LPS / capsule ; Motility & Attachment
20 min-Down	PA1079	flgD	0.028647	flagellar basal-body rod modification protein FlgD	Flagella assembly [PseudoCAP] ; Flagellar assembly [KEGG]	Cell wall / LPS / capsule ; Motility & Attachment
10 min-Down	PA1079	flgD	0.0223357	flagellar basal-body rod modification protein FlgD	Flagella assembly [PseudoCAP] ; Flagellar assembly [KEGG]	Cell wall / LPS / capsule ; Motility & Attachment
20 min-Down	PA1080	flgE	0.0246317	flagellar hook protein FlgE	Flagella assembly [PseudoCAP] ; Flagellar assembly [KEGG]	Cell wall / LPS / capsule ; Motility & Attachment
30 min-Down	PA1080	flgE	0.00679764	flagellar hook protein FlgE	Flagella assembly [PseudoCAP] ; Flagellar assembly [KEGG]	Cell wall / LPS / capsule ; Motility & Attachment
30 min-Down	PA1082	flgG	0.0433229	flagellar basal-body rod protein FlgG	Flagella assembly [PseudoCAP] ; Flagellar assembly [KEGG]	Cell wall / LPS / capsule ; Motility & Attachment
20 min-Down	PA1082	flgG	0.0353214	flagellar basal-body rod protein FlgG	Flagella assembly [PseudoCAP] ; Flagellar assembly [KEGG]	Cell wall / LPS / capsule ; Motility & Attachment
30 min-Down	PA1084	flgI	0.0111384	flagellar P-ring protein precursor FlgI	Flagella assembly [PseudoCAP] ; Flagellar assembly [KEGG]	Cell wall / LPS / capsule ; Motility & Attachment
20 min-Down	PA1085	flgJ	0.0279312	flagellar protein FlgJ	Flagella assembly [PseudoCAP]	Cell wall / LPS / capsule ; Motility & Attachment
30 min-Down	PA1085	flgJ	0.0254199	flagellar protein FlgJ	Flagella assembly [PseudoCAP]	Cell wall / LPS / capsule ; Motility & Attachment
30 min-Down	PA1086	flgK	0.0472768	flagellar hook-associated protein 1 FlgK	Flagella assembly [PseudoCAP] ; Flagellar assembly [KEGG]	Cell wall / LPS / capsule ; Motility & Attachment
10 min-Down	PA1087	flgL	0.0407158	flagellar hook-associated protein type 3 FlgL	Flagella assembly [PseudoCAP] ; Flagellar assembly [KEGG]	Cell wall / LPS / capsule ; Motility & Attachment
20 min-Down	PA1087	flgL	0.00909636	flagellar hook-associated protein type 3 FlgL	Flagella assembly [PseudoCAP] ; Flagellar assembly [KEGG]	Cell wall / LPS / capsule ; Motility & Attachment
30 min-Down	PA1087	flgL	0.00153287	flagellar hook-associated protein type 3 FlgL	Flagella assembly [PseudoCAP] ; Flagellar assembly [KEGG]	Cell wall / LPS / capsule ; Motility & Attachment
10 min-Down	PA1088		0.0286263	hypothetical protein		Hypothetical, unclassified, unknown
30 min-Down	PA1088		0.0123068	hypothetical protein		Hypothetical, unclassified, unknown
20 min-Down	PA1088		0.0100517	hypothetical protein		Hypothetical, unclassified, unknown
30 min-Down	PA1089		0.030985	conserved hypothetical protein		Hypothetical, unclassified, unknown
30 min-Down	PA1090		0.0473943	hypothetical protein		Hypothetical, unclassified, unknown
20 min-Down	PA1092	fliC	0.0310825	flagellin type B	Two-component system [KEGG] ; Flagellar assembly [KEGG]	Motility & Attachment
30 min-Down	PA1092	fliC	0.00925443	flagellin type B	Two-component system [KEGG] ; Flagellar assembly [KEGG]	Motility & Attachment
20 min-Down	PA1093		0.0404024	hypothetical protein		Hypothetical, unclassified, unknown
30 min-Down	PA1093		0.0211044	hypothetical protein		Hypothetical, unclassified, unknown
20 min-Down	PA1094	fliD	0.0132884	flagellar capping protein FliD	Flagella assembly [PseudoCAP] ; Flagellar assembly [KEGG]	Cell wall / LPS / capsule ; Motility & Attachment
30 min-Down	PA1094	fliD	0.00316625	flagellar capping protein FliD	Flagella assembly [PseudoCAP] ; Flagellar assembly [KEGG]	Cell wall / LPS / capsule ; Motility & Attachment
20 min-Down	PA1095		0.0245495	hypothetical protein	Flagellar assembly [KEGG]	Hypothetical, unclassified, unknown
30 min-Down	PA1095		0.00777703	hypothetical protein	Flagellar assembly [KEGG]	Hypothetical, unclassified, unknown
20 min-Down	PA1096		0.0217079	hypothetical protein		Hypothetical, unclassified, unknown
30 min-Down	PA1096		0.00682913	hypothetical protein		Hypothetical, unclassified, unknown
10 min-Down	PA1097	fleQ	0.0354568	transcriptional regulator FleQ		Motility & Attachment ; Transcriptional regulators
20 min-Down	PA1097	fleQ	0.0161115	transcriptional regulator FleQ		Motility & Attachment ; Transcriptional regulators
30 min-Down	PA1097	fleQ	0.00425817	transcriptional regulator FleQ		Motility & Attachment ; Transcriptional regulators
10 min-Down	PA1099	fleR	0.041859	two-component response regulator	Two-component System [PseudoCAP]	Motility & Attachment ; Transcriptional regulators ; Two-component regulatory systems
30 min-Down	PA1099	fleR	0.0291946	two-component response regulator	Two-component System [PseudoCAP]	Motility & Attachment ; Transcriptional regulators ; Two-component regulatory systems
20 min-Down	PA1099	fleR	0.028382	two-component response regulator	Two-component System [PseudoCAP]	Motility & Attachment ; Transcriptional regulators ; Two-component regulatory systems
10 min-Down	PA1100	fliE	0.0359088	flagellar hook-basal body complex protein FliE	Flagella assembly [PseudoCAP] ; Flagellar assembly [KEGG]	Cell wall / LPS / capsule ; Motility & Attachment
20 min-Down	PA1100	fliE	0.0280134	flagellar hook-basal body complex protein FliE	Flagella assembly [PseudoCAP] ; Flagellar assembly [KEGG]	Cell wall / LPS / capsule ; Motility & Attachment
30 min-Down	PA1102	fliG	0.0404395	flagellar motor switch protein FliG	Flagella assembly [PseudoCAP] ; Bacterial chemotaxis [KEGG] ; Flagellar assembly [KEGG]	Cell wall / LPS / capsule ; Motility & Attachment
20 min-Down	PA1102	fliG	0.0398478	flagellar motor switch protein FliG	Flagella assembly [PseudoCAP] ; Bacterial chemotaxis [KEGG] ; Flagellar assembly [KEGG]	Cell wall / LPS / capsule ; Motility & Attachment
30 min-Down	PA1103		0.0379515	probable flagellar assembly protein	Flagella assembly [PseudoCAP] ; Flagellar assembly [KEGG]	Cell wall / LPS / capsule ; Motility & Attachment
10 min-Down	PA1103		0.0244533	probable flagellar assembly protein	Flagella assembly [PseudoCAP] ; Flagellar assembly [KEGG]	Cell wall / LPS / capsule ; Motility & Attachment
20 min-Down	PA1103		0.0209309	probable flagellar assembly protein	Flagella assembly [PseudoCAP] ; Flagellar assembly [KEGG]	Cell wall / LPS / capsule ; Motility & Attachment
30 min-Down	PA1115		0.0352172	hypothetical protein		Membrane proteins
20 min-Down	PA1115		0.0173375	hypothetical protein		Membrane proteins
10 min-Down	PA1117		0.0357259	hypothetical protein		Hypothetical, unclassified, unknown
20 min-Down	PA1117		0.033821	hypothetical protein		Hypothetical, unclassified, unknown
20 min-Down	PA1119	yfiB	0.0284264	YfiB		Membrane proteins ; Cell wall / LPS / capsule
30 min-Down	PA1119	yfiB	0.0121675	YfiB		Membrane proteins ; Cell wall / LPS / capsule
10 min-Down	PA1121	yfiR	0.0499975	YfiR		Cell wall / LPS / capsule
30 min-Down	PA1121	yfiR	0.0170069	YfiR		Cell wall / LPS / capsule
20 min-Down	PA1121	yfiR	0.0161115	YfiR		Cell wall / LPS / capsule
20 min-Down	PA1123		0.0290564	hypothetical protein		Hypothetical, unclassified, unknown
30 min-Down	PA1123		0.0115798	hypothetical protein		Hypothetical, unclassified, unknown
10 min-Down	PA1129		0.0335002	probable fosfomycin resistance protein		Related to phage, transposon, or plasmid ; Antibiotic resistance and susceptibility
20 min-Down	PA1129		0.0214465	probable fosfomycin resistance protein		Related to phage, transposon, or plasmid ; Antibiotic resistance and susceptibility
30 min-Down	PA1129		0.0127467	probable fosfomycin resistance protein		Related to phage, transposon, or plasmid ; Antibiotic resistance and susceptibility
10 min-Down	PA1133		0.0370971	hypothetical protein		Hypothetical, unclassified, unknown
20 min-Down	PA1133		0.0177074	hypothetical protein		Hypothetical, unclassified, unknown
30 min-Down	PA1133		0.0151021	hypothetical protein		Hypothetical, unclassified, unknown
30 min-Down	PA1139		0.0268484	hypothetical protein		Hypothetical, unclassified, unknown
20 min-Down	PA1140		0.0306062	conserved hypothetical protein		Hypothetical, unclassified, unknown
30 min-Down	PA1140		0.0252146	conserved hypothetical protein		Hypothetical, unclassified, unknown
30 min-Down	PA1141		0.023991	probable transcriptional regulator		Transcriptional regulators
10 min-Down	PA1142		0.0298619	probable transcriptional regulator		Transcriptional regulators
20 min-Down	PA1142		0.00940505	probable transcriptional regulator		Transcriptional regulators
30 min-Down	PA1142		0.00539562	probable transcriptional regulator		Transcriptional regulators
30 min-Down	PA1143		0.0376424	hypothetical protein		Hypothetical, unclassified, unknown
30 min-Down	PA1145		0.0238658	probable transcriptional regulator		Transcriptional regulators
20 min-Down	PA1145		0.0132884	probable transcriptional regulator		Transcriptional regulators
20 min-Down	PA1147		0.0175242	probable amino acid permease		Membrane proteins ; Transport of small molecules
30 min-Down	PA1147		0.0151215	probable amino acid permease		Membrane proteins ; Transport of small molecules
20 min-Down	PA1148	toxA	0.0311593	exotoxin A precursor		Secreted Factors (toxins, enzymes, alginate)
30 min-Down	PA1150	pys2	0.0490233	pyocin S2		Adaptation, Protection ; Secreted Factors (toxins, enzymes, alginate)
20 min-Down	PA1151	imm2	0.0382683	pyocin S2 immunity protein		Adaptation, Protection
30 min-Down	PA1151	imm2	0.026889	pyocin S2 immunity protein		Adaptation, Protection
20 min-Down	PA1152		0.0450962	hypothetical protein		Hypothetical, unclassified, unknown
20 min-Down	PA1156	nrdA	0.0477858	NrdA, catalytic component of class Ia ribonucleotide reductase	Pyrimidine metabolism [PseudoCAP] ; Purine metabolism [PseudoCAP] ; Purine metabolism [KEGG] ; Pyrimidine metabolism [KEGG] ; Metabolic pathways [KEGG]	Nucleotide biosynthesis and metabolism
30 min-Down	PA1156	nrdA	0.0156687	NrdA, catalytic component of class Ia ribonucleotide reductase	Pyrimidine metabolism [PseudoCAP] ; Purine metabolism [PseudoCAP] ; Purine metabolism [KEGG] ; Pyrimidine metabolism [KEGG] ; Metabolic pathways [KEGG]	Nucleotide biosynthesis and metabolism
20 min-Down	PA1159		0.0414021	probable cold-shock protein		Transcriptional regulators ; Adaptation, Protection
30 min-Down	PA1159		0.0185419	probable cold-shock protein		Transcriptional regulators ; Adaptation, Protection
20 min-Down	PA1160		0.0272333	hypothetical protein		Hypothetical, unclassified, unknown
30 min-Down	PA1160		0.00949295	hypothetical protein		Hypothetical, unclassified, unknown
20 min-Down	PA1161	rrmA	0.0357662	rRNA methyltransferase		Transcription, RNA processing and degradation
30 min-Down	PA1161	rrmA	0.0234363	rRNA methyltransferase		Transcription, RNA processing and degradation
20 min-Down	PA1165	pcpS	0.0115326	PcpS	Pyoverdine synthesis [PseudoCAP] ; Pyochelin synthesis [PseudoCAP] ; Fatty acid biosynthesis (path 1) [PseudoCAP]	Translation, post-translational modification, degradation
30 min-Down	PA1165	pcpS	0.00607357	PcpS	Pyoverdine synthesis [PseudoCAP] ; Pyochelin synthesis [PseudoCAP] ; Fatty acid biosynthesis (path 1) [PseudoCAP]	Translation, post-translational modification, degradation
10 min-Down	PA1167		0.0313978	hypothetical protein		Hypothetical, unclassified, unknown
20 min-Down	PA1167		0.0169043	hypothetical protein		Hypothetical, unclassified, unknown
30 min-Down	PA1167		0.00565587	hypothetical protein		Hypothetical, unclassified, unknown
10 min-Down	PA1169		0.0405336	probable lipoxygenase		Putative enzymes
30 min-Down	PA1170		0.0322646	conserved hypothetical protein		Membrane proteins
20 min-Down	PA1170		0.0289972	conserved hypothetical protein		Membrane proteins
30 min-Down	PA1171		0.0380337	probable transglycolase		Cell wall / LPS / capsule ; Putative enzymes
10 min-Down	PA1177	napE	0.0445738	periplasmic nitrate reductase protein NapE	Nitrogen metabolism [PseudoCAP] ; denitrification pathway [PseudoCyc]	Energy metabolism
20 min-Down	PA1177	napE	0.0371427	periplasmic nitrate reductase protein NapE	Nitrogen metabolism [PseudoCAP] ; denitrification pathway [PseudoCyc]	Energy metabolism
20 min-Down	PA1178	oprH	0.0425757	PhoP/Q and low Mg2+ inducible outer membrane protein H1 precursor		Membrane proteins ; Adaptation, Protection ; Transport of small molecules
30 min-Down	PA1178	oprH	0.0148756	PhoP/Q and low Mg2+ inducible outer membrane protein H1 precursor		Membrane proteins ; Adaptation, Protection ; Transport of small molecules
10 min-Down	PA1181		0.0354828	conserved hypothetical protein		Membrane proteins
20 min-Down	PA1181		0.0173375	conserved hypothetical protein		Membrane proteins
10 min-Down	PA1191		0.029845	hypothetical protein		Hypothetical, unclassified, unknown
20 min-Down	PA1191		0.0165669	hypothetical protein		Hypothetical, unclassified, unknown
30 min-Down	PA1191		0.00623339	hypothetical protein		Hypothetical, unclassified, unknown
20 min-Down	PA1192		0.0420194	conserved hypothetical protein		Hypothetical, unclassified, unknown
30 min-Down	PA1192		0.0339927	conserved hypothetical protein		Hypothetical, unclassified, unknown
20 min-Down	PA1193		0.0404143	hypothetical protein		Hypothetical, unclassified, unknown
10 min-Down	PA1194		0.0223357	probable amino acid permease		Membrane proteins ; Transport of small molecules
20 min-Down	PA1196		0.0453377	probable transcriptional regulator		Transcriptional regulators
30 min-Down	PA1197		0.0474934	hypothetical protein	Amino sugar and nucleotide sugar metabolism [KEGG] ; Metabolic pathways [KEGG]	Hypothetical, unclassified, unknown
30 min-Down	PA1210		0.0460191	conserved hypothetical protein		Hypothetical, unclassified, unknown
10 min-Down	PA1210		0.0286263	conserved hypothetical protein		Hypothetical, unclassified, unknown
20 min-Down	PA1210		0.0187457	conserved hypothetical protein		Hypothetical, unclassified, unknown
10 min-Up	PA1213		0.0333919	hypothetical protein		Hypothetical, unclassified, unknown
20 min-Down	PA1222		0.0194558	probable membrane-bound lytic murein transglycolase A		Cell wall / LPS / capsule
30 min-Down	PA1222		0.00973264	probable membrane-bound lytic murein transglycolase A		Cell wall / LPS / capsule
10 min-Down	PA1223		0.029845	probable transcriptional regulator		Transcriptional regulators
20 min-Down	PA1223		0.0161115	probable transcriptional regulator		Transcriptional regulators
30 min-Down	PA1223		0.00782768	probable transcriptional regulator		Transcriptional regulators
20 min-Down	PA1225		0.0390234	probable NAD(P)H dehydrogenase		Putative enzymes
30 min-Down	PA1226		0.0189119	probable transcriptional regulator		Transcriptional regulators
20 min-Down	PA1234		0.0348402	hypothetical protein		Hypothetical, unclassified, unknown
20 min-Up	PA1235		0.0161115	probable transcriptional regulator		Transcriptional regulators
20 min-Up	PA1236		0.0479314	probable major facilitator superfamily (MFS) transporter		Membrane proteins ; Transport of small molecules
10 min-Down	PA1241		0.0326141	probable transcriptional regulator		Transcriptional regulators
20 min-Down	PA1244		0.0309939	hypothetical protein		Hypothetical, unclassified, unknown
30 min-Down	PA1244		0.00830011	hypothetical protein		Hypothetical, unclassified, unknown
20 min-Down	PA1250	aprI	0.0441888	alkaline proteinase inhibitor AprI		Secreted Factors (toxins, enzymes, alginate)
10 min-Down	PA1250	aprI	0.0286263	alkaline proteinase inhibitor AprI		Secreted Factors (toxins, enzymes, alginate)
10 min-Down	PA1261		0.0354828	probable transcriptional regulator		Transcriptional regulators
30 min-Down	PA1261		0.0336619	probable transcriptional regulator		Transcriptional regulators
20 min-Down	PA1261		0.00890467	probable transcriptional regulator		Transcriptional regulators
30 min-Up	PA1262		0.0419335	probable major facilitator superfamily (MFS) transporter		Membrane proteins ; Transport of small molecules
10 min-Up	PA1262		0.03465	hypothetical protein		Hypothetical, unclassified, unknown
20 min-Up	PA1262		0.0284052	probable major facilitator superfamily (MFS) transporter		Membrane proteins ; Transport of small molecules
20 min-Down	PA1273	cobB	0.0474488	cobyrinic acid a,c-diamide synthase	Cobalamin biosynthesis [PseudoCAP] ; cobalamin biosynthesis, aerobic pathway [PseudoCyc] ; Porphyrin and chlorophyll metabolism [KEGG] ; Metabolic pathways [KEGG]	Biosynthesis of cofactors, prosthetic groups and carriers
30 min-Down	PA1273	cobB	0.0364664	cobyrinic acid a,c-diamide synthase	Cobalamin biosynthesis [PseudoCAP] ; cobalamin biosynthesis, aerobic pathway [PseudoCyc] ; Porphyrin and chlorophyll metabolism [KEGG] ; Metabolic pathways [KEGG]	Biosynthesis of cofactors, prosthetic groups and carriers
20 min-Down	PA1287		0.0142921	probable glutathione peroxidase	Glutathione metabolism [KEGG] ; Arachidonic acid metabolism [KEGG]	Putative enzymes
30 min-Down	PA1287		0.00738621	probable glutathione peroxidase	Glutathione metabolism [KEGG] ; Arachidonic acid metabolism [KEGG]	Putative enzymes
20 min-Down	PA1288		0.0367834	probable outer membrane protein precursor		Membrane proteins ; Transport of small molecules
30 min-Down	PA1288		0.0132549	probable outer membrane protein precursor		Membrane proteins ; Transport of small molecules
30 min-Down	PA1290		0.0256976	probable transcriptional regulator		Transcriptional regulators
20 min-Down	PA1292		0.0343112	probable 3-mercaptopyruvate sulfurtransferase	L-cysteine degradation IV [PseudoCyc] ; Cysteine and methionine metabolism [KEGG] ; Metabolic pathways [KEGG]	Putative enzymes
30 min-Down	PA1292		0.0183249	probable 3-mercaptopyruvate sulfurtransferase	L-cysteine degradation IV [PseudoCyc] ; Cysteine and methionine metabolism [KEGG] ; Metabolic pathways [KEGG]	Putative enzymes
10 min-Down	PA1293		0.0223357	hypothetical protein		Hypothetical, unclassified, unknown
20 min-Down	PA1293		0.00890467	hypothetical protein		Hypothetical, unclassified, unknown
30 min-Down	PA1293		0.00403816	hypothetical protein		Hypothetical, unclassified, unknown
30 min-Down	PA1294	rnd	0.0424271	ribonuclease D		Transcription, RNA processing and degradation
20 min-Down	PA1295		0.0404024	conserved hypothetical protein		Hypothetical, unclassified, unknown
10 min-Down	PA1296		0.030013	probable 2-hydroxyacid dehydrogenase		Putative enzymes
30 min-Down	PA1296		0.0212208	probable 2-hydroxyacid dehydrogenase		Putative enzymes
20 min-Down	PA1296		0.0185291	probable 2-hydroxyacid dehydrogenase		Putative enzymes
30 min-Down	PA1303		0.011034	probable signal peptidase	Protein export [KEGG]	Putative enzymes
10 min-Down	PA1306		0.0211036	probable HIT family protein		Putative enzymes
20 min-Down	PA1306		0.0160995	probable HIT family protein		Putative enzymes
30 min-Down	PA1306		0.0153025	probable HIT family protein		Putative enzymes
10 min-Down	PA1307		0.0223357	conserved hypothetical protein		Hypothetical, unclassified, unknown
30 min-Down	PA1307		0.0211044	conserved hypothetical protein		Hypothetical, unclassified, unknown
20 min-Down	PA1307		0.0178801	conserved hypothetical protein		Hypothetical, unclassified, unknown
30 min-Down	PA1308		0.0192278	hypothetical protein		Membrane proteins
20 min-Down	PA1308		0.0162638	hypothetical protein		Membrane proteins
30 min-Down	PA1309		0.0473943	probable transcriptional regulator		Transcriptional regulators
10 min-Down	PA1309		0.0223357	probable transcriptional regulator		Transcriptional regulators
10 min-Down	PA1312		0.0383735	probable transcriptional regulator		Transcriptional regulators
20 min-Down	PA1312		0.0121435	probable transcriptional regulator		Transcriptional regulators
30 min-Down	PA1312		0.00572287	probable transcriptional regulator		Transcriptional regulators
10 min-Down	PA1314		0.0313978	hypothetical protein		Hypothetical, unclassified, unknown
20 min-Down	PA1315		0.0225502	probable transcriptional regulator		Transcriptional regulators
30 min-Down	PA1315		0.0164201	probable transcriptional regulator		Transcriptional regulators
30 min-Down	PA1316		0.0282001	probable major facilitator superfamily (MFS) transporter		Membrane proteins ; Transport of small molecules
20 min-Down	PA1316		0.0195722	probable major facilitator superfamily (MFS) transporter		Membrane proteins ; Transport of small molecules
30 min-Down	PA1320	cyoD	0.0372329	cytochrome o ubiquinol oxidase subunit IV	Oxidative phosphorylation [KEGG] ; Metabolic pathways [KEGG]	Energy metabolism
20 min-Down	PA1323		0.043144	hypothetical protein		Hypothetical, unclassified, unknown
30 min-Down	PA1323		0.0200278	hypothetical protein		Hypothetical, unclassified, unknown
30 min-Down	PA1324		0.0436417	hypothetical protein		Hypothetical, unclassified, unknown
30 min-Down	PA1324.1	P9	0.042396	P9		Non-coding RNA gene
20 min-Down	PA1324.1	P9	0.0415987	P9		Non-coding RNA gene
20 min-Down	PA1325		0.0389707	conserved hypothetical protein		Hypothetical, unclassified, unknown
20 min-Down	PA1328		0.0464631	probable transcriptional regulator		Transcriptional regulators
05 min-Down	PA1332		0.0456345	hypothetical protein		Hypothetical, unclassified, unknown
10 min-Down	PA1332		0.0280005	hypothetical protein		Hypothetical, unclassified, unknown
30 min-Down	PA1332		0.0260856	hypothetical protein		Hypothetical, unclassified, unknown
10 min-Down	PA1333		0.0276468	hypothetical protein		Hypothetical, unclassified, unknown
20 min-Down	PA1333		0.0161115	hypothetical protein		Hypothetical, unclassified, unknown
30 min-Down	PA1333		0.0084439	hypothetical protein		Hypothetical, unclassified, unknown
10 min-Down	PA1334		0.0427688	probable oxidoreductase		Putative enzymes
30 min-Down	PA1334		0.038615	probable oxidoreductase		Putative enzymes
20 min-Down	PA1334		0.0247552	probable oxidoreductase		Putative enzymes
30 min-Down	PA1336		0.0374292	probable two-component sensor	Two-component System [PseudoCAP] ; Two-component system [KEGG]	Two-component regulatory systems
20 min-Down	PA1336		0.0233119	probable two-component sensor	Two-component System [PseudoCAP] ; Two-component system [KEGG]	Two-component regulatory systems
30 min-Down	PA1337	ansB	0.0328194	glutaminase-asparaginase	Nitrogen metabolism [PseudoCAP] ; Cyanoamino acid metabolism [PseudoCAP] ; Alanine and Aspartate metabolism [PseudoCAP] ; Alanine, aspartate and glutamate metabolism [KEGG] ; D-Glutamine and D-glutamate metabolism [KEGG] ; Nitrogen metabolism [KEGG] ; Metabolic pathways [KEGG]	Amino acid biosynthesis and metabolism
10 min-Down	PA1338	ggt	0.029845	gamma-glutamyltranspeptidase precursor	Taurine and hypotaurine metabolism [PseudoCAP] ; Selenoamino acid metabolism [PseudoCAP] ; Glutathione metabolism [PseudoCAP] ; Cyanoamino acid metabolism [PseudoCAP] ; Taurine and hypotaurine metabolism [KEGG] ; Selenoamino acid metabolism [KEGG] ; Cyanoamino acid metabolism [KEGG] ; Glutathione metabolism [KEGG] ; Arachidonic acid metabolism [KEGG] ; Metabolic pathways [KEGG]	Amino acid biosynthesis and metabolism ; Adaptation, Protection ; Central intermediary metabolism
30 min-Down	PA1338	ggt	0.0254199	gamma-glutamyltranspeptidase precursor	Taurine and hypotaurine metabolism [PseudoCAP] ; Selenoamino acid metabolism [PseudoCAP] ; Glutathione metabolism [PseudoCAP] ; Cyanoamino acid metabolism [PseudoCAP] ; Taurine and hypotaurine metabolism [KEGG] ; Selenoamino acid metabolism [KEGG] ; Cyanoamino acid metabolism [KEGG] ; Glutathione metabolism [KEGG] ; Arachidonic acid metabolism [KEGG] ; Metabolic pathways [KEGG]	Amino acid biosynthesis and metabolism ; Adaptation, Protection ; Central intermediary metabolism
20 min-Down	PA1339		0.0282485	amino acid ABC transporter ATP binding protein	ABC transporters [KEGG]	Transport of small molecules
10 min-Down	PA1339		0.0223357	amino acid ABC transporter ATP binding protein	ABC transporters [KEGG]	Transport of small molecules
30 min-Down	PA1339		0.0168395	amino acid ABC transporter ATP binding protein	ABC transporters [KEGG]	Transport of small molecules
20 min-Down	PA1340		0.0469807	amino acid ABC transporter membrane protein	ABC transporters [KEGG]	Transport of small molecules
10 min-Down	PA1340		0.0361252	amino acid ABC transporter membrane protein	ABC transporters [KEGG]	Transport of small molecules
30 min-Down	PA1340		0.0187087	amino acid ABC transporter membrane protein	ABC transporters [KEGG]	Transport of small molecules
20 min-Down	PA1341		0.0487689	amino acid ABC transporter membrane protein	ABC transporters [KEGG]	Membrane proteins ; Transport of small molecules
30 min-Down	PA1341		0.0245405	amino acid ABC transporter membrane protein	ABC transporters [KEGG]	Membrane proteins ; Transport of small molecules
20 min-Down	PA1342		0.0451158	probable binding protein component of ABC transporter	ABC transporters [KEGG]	Transport of small molecules
30 min-Down	PA1342		0.0119247	probable binding protein component of ABC transporter	ABC transporters [KEGG]	Transport of small molecules
10 min-Down	PA1364		0.0312588	probable transmembrane sensor		Membrane proteins ; Transcriptional regulators
20 min-Down	PA1364		0.0247552	probable transmembrane sensor		Membrane proteins ; Transcriptional regulators
30 min-Down	PA1365		0.0399451	probable siderophore receptor		Transport of small molecules
30 min-Down	PA1375	pdxB	0.0360577	erythronate-4-phosphate dehydrogenase	Phenylalanine metabolism [PseudoCAP] ; Vitamin B6 metabolism [PseudoCAP] ; Nucleotide sugars metabolism [PseudoCAP] ; Lysine biosynthesis [PseudoCAP] ; Glycine, serine and threonine metabolism [PseudoCAP] ; Galactose metabolism [PseudoCAP] ; Fructose and mannose metabolism [PseudoCAP] ; Butanoate metabolism [PseudoCAP] ; Ascorbate and aldarate metabolism [PseudoCAP] ; pyridoxal 5'-phosphate biosy…	Carbon compound catabolism ; Amino acid biosynthesis and metabolism ; Biosynthesis of cofactors, prosthetic groups and carriers
20 min-Down	PA1375	pdxB	0.0274425	erythronate-4-phosphate dehydrogenase	Phenylalanine metabolism [PseudoCAP] ; Vitamin B6 metabolism [PseudoCAP] ; Nucleotide sugars metabolism [PseudoCAP] ; Lysine biosynthesis [PseudoCAP] ; Glycine, serine and threonine metabolism [PseudoCAP] ; Galactose metabolism [PseudoCAP] ; Fructose and mannose metabolism [PseudoCAP] ; Butanoate metabolism [PseudoCAP] ; Ascorbate and aldarate metabolism [PseudoCAP] ; pyridoxal 5'-phosphate biosy…	Carbon compound catabolism ; Amino acid biosynthesis and metabolism ; Biosynthesis of cofactors, prosthetic groups and carriers
20 min-Down	PA1376	aceK	0.0497693	isocitrate dehydrogenase kinase/phosphatase	Glyoxylate and dicarboxylate metabolism [PseudoCAP]	Central intermediary metabolism
30 min-Down	PA1376	aceK	0.0234361	isocitrate dehydrogenase kinase/phosphatase	Glyoxylate and dicarboxylate metabolism [PseudoCAP]	Central intermediary metabolism
20 min-Down	PA1380		0.0452756	probable transcriptional regulator		Transcriptional regulators
10 min-Down	PA1399		0.0223357	probable transcriptional regulator		Transcriptional regulators
20 min-Down	PA1399		0.0111634	probable transcriptional regulator		Transcriptional regulators
30 min-Down	PA1399		0.00776239	probable transcriptional regulator		Transcriptional regulators
30 min-Down	PA1401		0.0379515	hypothetical protein		Hypothetical, unclassified, unknown
30 min-Down	PA1406		0.048929	hypothetical protein		Hypothetical, unclassified, unknown
20 min-Down	PA1406		0.03025	hypothetical protein		Hypothetical, unclassified, unknown
20 min-Down	PA1407		0.0161115	hypothetical protein		Hypothetical, unclassified, unknown
30 min-Down	PA1407		0.00682913	hypothetical protein		Hypothetical, unclassified, unknown
20 min-Down	PA1410		0.0175242	probable periplasmic spermidine/putrescine-binding protein	ABC transporters [KEGG]	Transport of small molecules
30 min-Down	PA1410		0.0127138	probable periplasmic spermidine/putrescine-binding protein	ABC transporters [KEGG]	Transport of small molecules
30 min-Down	PA1411		0.0224082	hypothetical protein		Membrane proteins
20 min-Down	PA1414		0.0441888	hypothetical protein		Hypothetical, unclassified, unknown
30 min-Down	PA1414		0.0352566	hypothetical protein		Hypothetical, unclassified, unknown
10 min-Down	PA1415		0.0237924	hypothetical protein		Hypothetical, unclassified, unknown
20 min-Down	PA1415		0.0161115	hypothetical protein		Hypothetical, unclassified, unknown
30 min-Down	PA1415		0.0132549	hypothetical protein		Hypothetical, unclassified, unknown
20 min-Down	PA1419		0.0106402	probable transporter		Membrane proteins ; Transport of small molecules
30 min-Down	PA1419		0.0065616	probable transporter		Membrane proteins ; Transport of small molecules
20 min-Down	PA1423	bdlA	0.0171386	BdlA	Chemotactic transducer (MCP) [PseudoCAP] ; nutrient-induced dispersion [PseudoCAP] ; Bacterial chemotaxis [KEGG]	Cell wall / LPS / capsule ; Chemotaxis
30 min-Down	PA1423	bdlA	0.00929046	BdlA	Chemotactic transducer (MCP) [PseudoCAP] ; nutrient-induced dispersion [PseudoCAP] ; Bacterial chemotaxis [KEGG]	Cell wall / LPS / capsule ; Chemotaxis
10 min-Down	PA1428		0.045365	conserved hypothetical protein		Hypothetical, unclassified, unknown
20 min-Down	PA1428		0.0137152	conserved hypothetical protein		Hypothetical, unclassified, unknown
30 min-Down	PA1429		0.0472238	probable cation-transporting P-type ATPase		Membrane proteins ; Transport of small molecules
10 min-Down	PA1430	lasR	0.0467319	transcriptional regulator LasR		Adaptation, Protection ; Transcriptional regulators
10 min-Down	PA1431	rsaL	0.0333919	regulatory protein RsaL	Quorum sensing [PseudoCAP]	Secreted Factors (toxins, enzymes, alginate) ; Adaptation, Protection ; Transcriptional regulators
10 min-Down	PA1432	lasI	0.0338937	autoinducer synthesis protein LasI		Adaptation, Protection
10 min-Down	PA1433		0.0211817	conserved hypothetical protein		Membrane proteins
20 min-Down	PA1433		0.0195722	conserved hypothetical protein		Membrane proteins
20 min-Down	PA1440		0.0140079	hypothetical protein	Flagella assembly [PseudoCAP]	Hypothetical, unclassified, unknown
30 min-Down	PA1440		0.00673426	hypothetical protein	Flagella assembly [PseudoCAP]	Hypothetical, unclassified, unknown
10 min-Down	PA1442		0.0499975	conserved hypothetical protein	Flagella assembly [PseudoCAP]	Hypothetical, unclassified, unknown ; Membrane proteins
30 min-Down	PA1442		0.023472	conserved hypothetical protein	Flagella assembly [PseudoCAP]	Hypothetical, unclassified, unknown ; Membrane proteins
20 min-Down	PA1442		0.0161115	conserved hypothetical protein	Flagella assembly [PseudoCAP]	Hypothetical, unclassified, unknown ; Membrane proteins
20 min-Down	PA1444	fliN	0.0397524	flagellar motor switch protein FliN	Flagella assembly [PseudoCAP] ; Bacterial chemotaxis [KEGG] ; Flagellar assembly [KEGG]	Chemotaxis ; Adaptation, Protection ; Motility & Attachment
30 min-Down	PA1444	fliN	0.0351214	flagellar motor switch protein FliN	Flagella assembly [PseudoCAP] ; Bacterial chemotaxis [KEGG] ; Flagellar assembly [KEGG]	Chemotaxis ; Adaptation, Protection ; Motility & Attachment
30 min-Down	PA1445	fliO	0.0473492	flagellar protein FliO	Flagella assembly [PseudoCAP] ; Flagellar assembly [KEGG]	Chemotaxis ; Adaptation, Protection ; Motility & Attachment
30 min-Down	PA1454	fleN	0.0393211	flagellar synthesis regulator FleN	Flagella assembly [PseudoCAP]	Motility & Attachment
10 min-Down	PA1454	fleN	0.0351063	flagellar synthesis regulator FleN	Flagella assembly [PseudoCAP]	Motility & Attachment
20 min-Down	PA1454	fleN	0.0247027	flagellar synthesis regulator FleN	Flagella assembly [PseudoCAP]	Motility & Attachment
20 min-Down	PA1455	fliA	0.0263038	sigma factor FliA	Two-component system [KEGG]	Transcriptional regulators
30 min-Down	PA1455	fliA	0.0134046	sigma factor FliA	Two-component system [KEGG]	Transcriptional regulators
30 min-Down	PA1456	cheY	0.0398023	two-component response regulator CheY	Two-component System [PseudoCAP] ; Chemotaxis [PseudoCAP] ; Two-component system [KEGG] ; Bacterial chemotaxis [KEGG]	Transcriptional regulators ; Chemotaxis ; Two-component regulatory systems
20 min-Down	PA1456	cheY	0.0174242	two-component response regulator CheY	Two-component System [PseudoCAP] ; Chemotaxis [PseudoCAP] ; Two-component system [KEGG] ; Bacterial chemotaxis [KEGG]	Transcriptional regulators ; Chemotaxis ; Two-component regulatory systems
20 min-Down	PA1457	cheZ	0.0285226	chemotaxis protein CheZ	Chemotaxis [PseudoCAP] ; Bacterial chemotaxis [KEGG]	Adaptation, Protection ; Chemotaxis
30 min-Down	PA1457	cheZ	0.0281781	chemotaxis protein CheZ	Chemotaxis [PseudoCAP] ; Bacterial chemotaxis [KEGG]	Adaptation, Protection ; Chemotaxis
30 min-Down	PA1458		0.0318334	probable two-component sensor	Two-component System [PseudoCAP] ; Chemotaxis [PseudoCAP] ; Two-component system [KEGG] ; Bacterial chemotaxis [KEGG]	Chemotaxis ; Two-component regulatory systems
20 min-Down	PA1458		0.0243477	probable two-component sensor	Two-component System [PseudoCAP] ; Chemotaxis [PseudoCAP] ; Two-component system [KEGG] ; Bacterial chemotaxis [KEGG]	Chemotaxis ; Two-component regulatory systems
20 min-Down	PA1462		0.0378511	probable plasmid partitioning protein		Cell division
10 min-Down	PA1464		0.0286263	probable purine-binding chemotaxis protein	Chemotaxis [PseudoCAP] ; Two-component system [KEGG] ; Bacterial chemotaxis [KEGG]	Adaptation, Protection ; Chemotaxis
20 min-Down	PA1464		0.0225502	probable purine-binding chemotaxis protein	Chemotaxis [PseudoCAP] ; Two-component system [KEGG] ; Bacterial chemotaxis [KEGG]	Adaptation, Protection ; Chemotaxis
30 min-Down	PA1464		0.0152526	probable purine-binding chemotaxis protein	Chemotaxis [PseudoCAP] ; Two-component system [KEGG] ; Bacterial chemotaxis [KEGG]	Adaptation, Protection ; Chemotaxis
20 min-Up	PA1466		0.0233444	hypothetical protein	Glutathione metabolism [KEGG] ; Metabolism of xenobiotics by cytochrome P450 [KEGG]	Hypothetical, unclassified, unknown
30 min-Up	PA1466		0.0154511	hypothetical protein	Glutathione metabolism [KEGG] ; Metabolism of xenobiotics by cytochrome P450 [KEGG]	Hypothetical, unclassified, unknown
30 min-Down	PA1471		0.00754483	hypothetical protein		Hypothetical, unclassified, unknown
20 min-Down	PA1479	ccmE	0.0236433	cytochrome C-type biogenesis protein CcmE		Energy metabolism
30 min-Down	PA1480	ccmF	0.0111384	cytochrome C-type biogenesis protein CcmF		Energy metabolism
30 min-Down	PA1481	ccmG	0.0472384	cytochrome C biogenesis protein CcmG		Translation, post-translational modification, degradation ; Chaperones & heat shock proteins ; Energy metabolism
20 min-Down	PA1482	ccmH	0.0353385	cytochrome C-type biogenesis protein CcmH		Energy metabolism
30 min-Down	PA1482	ccmH	0.0191516	cytochrome C-type biogenesis protein CcmH		Energy metabolism
20 min-Down	PA1491		0.0411594	probable transporter		Membrane proteins ; Transport of small molecules
20 min-Down	PA1493	cysP	0.0272376	sulfate-binding protein of ABC transporter	ABC transporters [KEGG]	Transport of small molecules
10 min-Down	PA1493	cysP	0.0223357	sulfate-binding protein of ABC transporter	ABC transporters [KEGG]	Transport of small molecules
30 min-Down	PA1493	cysP	0.0192278	sulfate-binding protein of ABC transporter	ABC transporters [KEGG]	Transport of small molecules
10 min-Down	PA1495		0.0313978	hypothetical protein		Hypothetical, unclassified, unknown
20 min-Down	PA1495		0.0193696	hypothetical protein		Hypothetical, unclassified, unknown
30 min-Down	PA1495		0.00938748	hypothetical protein		Hypothetical, unclassified, unknown
20 min-Down	PA1496		0.0188156	probable potassium channel		Membrane proteins ; Transport of small molecules
30 min-Down	PA1496		0.0163317	probable potassium channel		Membrane proteins ; Transport of small molecules
20 min-Down	PA1497		0.0186944	probable transporter		Membrane proteins ; Transport of small molecules
10 min-Down	PA1503		0.0436763	hypothetical protein		Hypothetical, unclassified, unknown
30 min-Down	PA1504		0.0417475	probable transcriptional regulator		Transcriptional regulators
20 min-Down	PA1504		0.0245099	probable transcriptional regulator		Transcriptional regulators
10 min-Down	PA1505	moaA2	0.0354828	molybdopterin biosynthetic protein A2	Molybdopterin biosynthesis [PseudoCAP]	Biosynthesis of cofactors, prosthetic groups and carriers
20 min-Down	PA1505	moaA2	0.0160995	molybdopterin biosynthetic protein A2	Molybdopterin biosynthesis [PseudoCAP]	Biosynthesis of cofactors, prosthetic groups and carriers
30 min-Down	PA1505	moaA2	0.0148873	molybdopterin biosynthetic protein A2	Molybdopterin biosynthesis [PseudoCAP]	Biosynthesis of cofactors, prosthetic groups and carriers
20 min-Down	PA1506		0.0367099	hypothetical protein		Hypothetical, unclassified, unknown
20 min-Down	PA1513		0.0421066	hypothetical protein		Membrane proteins
30 min-Down	PA1513		0.030688	hypothetical protein		Membrane proteins
20 min-Down	PA1514		0.0375927	ureidoglycolate hydrolaseYbbT	Purine metabolism [KEGG] ; Metabolic pathways [KEGG]	Hypothetical, unclassified, unknown
30 min-Down	PA1514		0.0289188	ureidoglycolate hydrolaseYbbT	Purine metabolism [KEGG] ; Metabolic pathways [KEGG]	Hypothetical, unclassified, unknown
10 min-Down	PA1518		0.0230098	conserved hypothetical protein		Hypothetical, unclassified, unknown
20 min-Down	PA1518		0.0215906	conserved hypothetical protein		Hypothetical, unclassified, unknown
30 min-Down	PA1518		0.0132549	conserved hypothetical protein		Hypothetical, unclassified, unknown
30 min-Down	PA1522		0.020858	hypothetical protein		Hypothetical, unclassified, unknown
30 min-Down	PA1527		0.049324	conserved hypothetical protein		Hypothetical, unclassified, unknown
20 min-Down	PA1531		0.0295819	hypothetical protein		Hypothetical, unclassified, unknown
30 min-Down	PA1531		0.0186046	hypothetical protein		Hypothetical, unclassified, unknown
30 min-Down	PA1532	dnaX	0.0323966	DNA polymerase subunits gamma and tau	Purine metabolism [KEGG] ; Pyrimidine metabolism [KEGG] ; Metabolic pathways [KEGG] ; DNA replication [KEGG] ; Mismatch repair [KEGG] ; Homologous recombination [KEGG]	DNA replication, recombination, modification and repair
30 min-Down	PA1534	recR	0.0385674	recombination protein RecR	Homologous recombination [KEGG]	DNA replication, recombination, modification and repair
10 min-Down	PA1536		0.0223357	conserved hypothetical protein		Hypothetical, unclassified, unknown
30 min-Down	PA1536		0.0145985	conserved hypothetical protein		Hypothetical, unclassified, unknown
20 min-Down	PA1536		0.0140079	conserved hypothetical protein		Hypothetical, unclassified, unknown
30 min-Up	PA1541		0.0377886	probable drug efflux transporter		Membrane proteins ; Transport of small molecules
30 min-Down	PA1543	apt	0.0413763	adenine phosphoribosyltransferase	Purine metabolism [PseudoCAP] ; salvage pathways of adenine, hypoxanthine, and their nucleosides [PseudoCyc] ; Purine metabolism [KEGG] ; Metabolic pathways [KEGG]	Nucleotide biosynthesis and metabolism
20 min-Down	PA1544	anr	0.0136652	transcriptional regulator Anr		Transcriptional regulators
30 min-Down	PA1544	anr	0.00690182	transcriptional regulator Anr		Transcriptional regulators
05 min-Down	PA1546	hemN	0.0456345	oxygen-independent coproporphyrinogen III oxidase	biosynthesis of proto- and siroheme [PseudoCyc] ; Porphyrin and chlorophyll metabolism [KEGG] ; Metabolic pathways [KEGG]	Biosynthesis of cofactors, prosthetic groups and carriers
10 min-Down	PA1546	hemN	0.0223357	oxygen-independent coproporphyrinogen III oxidase	biosynthesis of proto- and siroheme [PseudoCyc] ; Porphyrin and chlorophyll metabolism [KEGG] ; Metabolic pathways [KEGG]	Biosynthesis of cofactors, prosthetic groups and carriers
20 min-Down	PA1546	hemN	0.0115339	oxygen-independent coproporphyrinogen III oxidase	biosynthesis of proto- and siroheme [PseudoCyc] ; Porphyrin and chlorophyll metabolism [KEGG] ; Metabolic pathways [KEGG]	Biosynthesis of cofactors, prosthetic groups and carriers
30 min-Down	PA1546	hemN	0.00586536	oxygen-independent coproporphyrinogen III oxidase	biosynthesis of proto- and siroheme [PseudoCyc] ; Porphyrin and chlorophyll metabolism [KEGG] ; Metabolic pathways [KEGG]	Biosynthesis of cofactors, prosthetic groups and carriers
10 min-Down	PA1547		0.0312436	hypothetical protein		Membrane proteins
30 min-Down	PA1548		0.0309521	conserved hypothetical protein		Hypothetical, unclassified, unknown
30 min-Down	PA1549		0.0251954	probable cation-transporting P-type ATPase		Membrane proteins ; Transport of small molecules
20 min-Down	PA1549		0.0206595	probable cation-transporting P-type ATPase		Membrane proteins ; Transport of small molecules
20 min-Down	PA1550		0.022802	hypothetical protein		Hypothetical, unclassified, unknown
30 min-Down	PA1550		0.0185786	hypothetical protein		Hypothetical, unclassified, unknown
20 min-Down	PA1551		0.0306062	probable ferredoxin		Energy metabolism
30 min-Down	PA1551		0.01276	probable ferredoxin		Energy metabolism
30 min-Down	PA1552	ccoP1	0.0473943	Cytochrome c oxidase, cbb3-type, CcoP subunit	Oxidative phosphorylation [KEGG] ; Metabolic pathways [KEGG]	Energy metabolism ; Energy metabolism
10 min-Down	PA1554	ccoN1	0.0322347	Cytochrome c oxidase, cbb3-type, CcoN subunit	Oxidative phosphorylation [KEGG] ; Metabolic pathways [KEGG]	Energy metabolism ; Energy metabolism
20 min-Down	PA1554	ccoN1	0.0161115	Cytochrome c oxidase, cbb3-type, CcoN subunit	Oxidative phosphorylation [KEGG] ; Metabolic pathways [KEGG]	Energy metabolism ; Energy metabolism
30 min-Down	PA1554	ccoN1	0.00539562	Cytochrome c oxidase, cbb3-type, CcoN subunit	Oxidative phosphorylation [KEGG] ; Metabolic pathways [KEGG]	Energy metabolism ; Energy metabolism
20 min-Down	PA1555	ccoP2	0.0305584	Cytochrome c oxidase, cbb3-type, CcoP subunit	Oxidative phosphorylation [KEGG] ; Metabolic pathways [KEGG]	Energy metabolism ; Energy metabolism
30 min-Down	PA1555	ccoP2	0.012596	Cytochrome c oxidase, cbb3-type, CcoP subunit	Oxidative phosphorylation [KEGG] ; Metabolic pathways [KEGG]	Energy metabolism ; Energy metabolism
10 min-Down	PA1556	ccoO2	0.0457465	Cytochrome c oxidase, cbb3-type, CcoO subunit	Oxidative phosphorylation [KEGG] ; Metabolic pathways [KEGG]	Energy metabolism ; Energy metabolism
20 min-Down	PA1556	ccoO2	0.0175242	Cytochrome c oxidase, cbb3-type, CcoO subunit	Oxidative phosphorylation [KEGG] ; Metabolic pathways [KEGG]	Energy metabolism ; Energy metabolism
30 min-Down	PA1556	ccoO2	0.00777703	Cytochrome c oxidase, cbb3-type, CcoO subunit	Oxidative phosphorylation [KEGG] ; Metabolic pathways [KEGG]	Energy metabolism ; Energy metabolism
10 min-Down	PA1557	ccoN2	0.029845	Cytochrome c oxidase, cbb3-type, CcoN subunit	Oxidative phosphorylation [KEGG] ; Metabolic pathways [KEGG]	Energy metabolism ; Energy metabolism
20 min-Down	PA1557	ccoN2	0.013554	Cytochrome c oxidase, cbb3-type, CcoN subunit	Oxidative phosphorylation [KEGG] ; Metabolic pathways [KEGG]	Energy metabolism ; Energy metabolism
30 min-Down	PA1557	ccoN2	0.00373739	Cytochrome c oxidase, cbb3-type, CcoN subunit	Oxidative phosphorylation [KEGG] ; Metabolic pathways [KEGG]	Energy metabolism ; Energy metabolism
30 min-Down	PA1560		0.0370196	hypothetical protein		Hypothetical, unclassified, unknown
20 min-Down	PA1560		0.0338143	hypothetical protein		Hypothetical, unclassified, unknown
20 min-Down	PA1561	aer	0.0180892	aerotaxis receptor Aer	Chemotactic transducer (MCP) [PseudoCAP] ; Two-component system [KEGG] ; Bacterial chemotaxis [KEGG]	Adaptation, Protection ; Chemotaxis
30 min-Down	PA1561	aer	0.00658577	aerotaxis receptor Aer	Chemotactic transducer (MCP) [PseudoCAP] ; Two-component system [KEGG] ; Bacterial chemotaxis [KEGG]	Adaptation, Protection ; Chemotaxis
20 min-Down	PA1563		0.0274868	conserved hypothetical protein		Hypothetical, unclassified, unknown
20 min-Down	PA1574		0.0213942	conserved hypothetical protein		Hypothetical, unclassified, unknown
30 min-Down	PA1574		0.00865069	conserved hypothetical protein		Hypothetical, unclassified, unknown
20 min-Down	PA1575		0.0367099	hypothetical protein		Hypothetical, unclassified, unknown
30 min-Down	PA1575		0.0242735	hypothetical protein		Hypothetical, unclassified, unknown
10 min-Down	PA1575		0.0223357	hypothetical protein		Hypothetical, unclassified, unknown
30 min-Down	PA1577		0.00911441	hypothetical protein		Membrane proteins
30 min-Down	PA1579		0.0446533	hypothetical protein		Hypothetical, unclassified, unknown
20 min-Down	PA1580	gltA	0.0226355	citrate synthase	Glyoxylate and dicarboxylate metabolism [PseudoCAP] ; Citrate cycle (TCA cycle) [PseudoCAP] ; serine-isocitrate lyase pathway [PseudoCyc] ; glycolysis+TCA+glyoxylate bypass [PseudoCyc] ; acetyl-CoA assimilation [PseudoCyc] ; anaerobic respiration [PseudoCyc] ; glyoxylate cycle [PseudoCyc] ; TCA cycle -- aerobic respiration [PseudoCyc] ; glyoxylate bypass+TCA [PseudoCyc] ; Citrate cycle (TCA cycle…	Energy metabolism
30 min-Down	PA1580	gltA	0.010832	citrate synthase	Glyoxylate and dicarboxylate metabolism [PseudoCAP] ; Citrate cycle (TCA cycle) [PseudoCAP] ; serine-isocitrate lyase pathway [PseudoCyc] ; glycolysis+TCA+glyoxylate bypass [PseudoCyc] ; acetyl-CoA assimilation [PseudoCyc] ; anaerobic respiration [PseudoCyc] ; glyoxylate cycle [PseudoCyc] ; TCA cycle -- aerobic respiration [PseudoCyc] ; glyoxylate bypass+TCA [PseudoCyc] ; Citrate cycle (TCA cycle…	Energy metabolism
30 min-Down	PA1581	sdhC	0.0251954	succinate dehydrogenase (C subunit)	Oxidative phosphorylation [PseudoCAP] ; Citrate cycle (TCA cycle) [PseudoCAP] ; glycolysis+TCA+glyoxylate bypass [PseudoCyc] ; TCA cycle -- aerobic respiration [PseudoCyc] ; glyoxylate bypass+TCA [PseudoCyc] ; Citrate cycle (TCA cycle) [KEGG] ; Oxidative phosphorylation [KEGG] ; Benzoate degradation via CoA ligation [KEGG] ; Butanoate metabolism [KEGG] ; Metabolic pathways [KEGG]	Energy metabolism
20 min-Down	PA1582	sdhD	0.0203022	succinate dehydrogenase (D subunit)	Oxidative phosphorylation [PseudoCAP] ; Citrate cycle (TCA cycle) [PseudoCAP] ; glycolysis+TCA+glyoxylate bypass [PseudoCyc] ; TCA cycle -- aerobic respiration [PseudoCyc] ; glyoxylate bypass+TCA [PseudoCyc] ; Citrate cycle (TCA cycle) [KEGG] ; Oxidative phosphorylation [KEGG] ; Benzoate degradation via CoA ligation [KEGG] ; Butanoate metabolism [KEGG] ; Metabolic pathways [KEGG]	Energy metabolism
30 min-Down	PA1582	sdhD	0.00718399	succinate dehydrogenase (D subunit)	Oxidative phosphorylation [PseudoCAP] ; Citrate cycle (TCA cycle) [PseudoCAP] ; glycolysis+TCA+glyoxylate bypass [PseudoCyc] ; TCA cycle -- aerobic respiration [PseudoCyc] ; glyoxylate bypass+TCA [PseudoCyc] ; Citrate cycle (TCA cycle) [KEGG] ; Oxidative phosphorylation [KEGG] ; Benzoate degradation via CoA ligation [KEGG] ; Butanoate metabolism [KEGG] ; Metabolic pathways [KEGG]	Energy metabolism
10 min-Down	PA1583	sdhA	0.0343607	succinate dehydrogenase (A subunit)	glycolysis+TCA+glyoxylate bypass [PseudoCyc] ; TCA cycle -- aerobic respiration [PseudoCyc] ; glyoxylate bypass+TCA [PseudoCyc] ; Citrate cycle (TCA cycle) [KEGG] ; Oxidative phosphorylation [KEGG] ; Benzoate degradation via CoA ligation [KEGG] ; Butanoate metabolism [KEGG] ; Metabolic pathways [KEGG]	Energy metabolism
20 min-Down	PA1583	sdhA	0.0220571	succinate dehydrogenase (A subunit)	glycolysis+TCA+glyoxylate bypass [PseudoCyc] ; TCA cycle -- aerobic respiration [PseudoCyc] ; glyoxylate bypass+TCA [PseudoCyc] ; Citrate cycle (TCA cycle) [KEGG] ; Oxidative phosphorylation [KEGG] ; Benzoate degradation via CoA ligation [KEGG] ; Butanoate metabolism [KEGG] ; Metabolic pathways [KEGG]	Energy metabolism
30 min-Down	PA1583	sdhA	0.00565587	succinate dehydrogenase (A subunit)	glycolysis+TCA+glyoxylate bypass [PseudoCyc] ; TCA cycle -- aerobic respiration [PseudoCyc] ; glyoxylate bypass+TCA [PseudoCyc] ; Citrate cycle (TCA cycle) [KEGG] ; Oxidative phosphorylation [KEGG] ; Benzoate degradation via CoA ligation [KEGG] ; Butanoate metabolism [KEGG] ; Metabolic pathways [KEGG]	Energy metabolism
20 min-Down	PA1584	sdhB	0.0180892	succinate dehydrogenase (B subunit)	Citrate cycle (TCA cycle) [PseudoCAP] ; Oxidative phosphorylation [PseudoCAP] ; glycolysis+TCA+glyoxylate bypass [PseudoCyc] ; TCA cycle -- aerobic respiration [PseudoCyc] ; glyoxylate bypass+TCA [PseudoCyc] ; Citrate cycle (TCA cycle) [KEGG] ; Oxidative phosphorylation [KEGG] ; Benzoate degradation via CoA ligation [KEGG] ; Butanoate metabolism [KEGG] ; Metabolic pathways [KEGG]	Energy metabolism
30 min-Down	PA1584	sdhB	0.00537944	succinate dehydrogenase (B subunit)	Citrate cycle (TCA cycle) [PseudoCAP] ; Oxidative phosphorylation [PseudoCAP] ; glycolysis+TCA+glyoxylate bypass [PseudoCyc] ; TCA cycle -- aerobic respiration [PseudoCyc] ; glyoxylate bypass+TCA [PseudoCyc] ; Citrate cycle (TCA cycle) [KEGG] ; Oxidative phosphorylation [KEGG] ; Benzoate degradation via CoA ligation [KEGG] ; Butanoate metabolism [KEGG] ; Metabolic pathways [KEGG]	Energy metabolism
20 min-Down	PA1585	sucA	0.032385	2-oxoglutarate dehydrogenase (E1 subunit)	Lysine degradation [PseudoCAP] ; Tryptophan metabolism [PseudoCAP] ; Citrate cycle (TCA cycle) [PseudoCAP] ; glutamate degradation III [PseudoCyc] ; glycolysis+TCA+glyoxylate bypass [PseudoCyc] ; TCA cycle -- aerobic respiration [PseudoCyc] ; glyoxylate bypass+TCA [PseudoCyc] ; Citrate cycle (TCA cycle) [KEGG] ; Lysine degradation [KEGG] ; Tryptophan metabolism [KEGG] ; Metabolic pathways [KEGG]	Amino acid biosynthesis and metabolism ; Energy metabolism
30 min-Down	PA1585	sucA	0.0107992	2-oxoglutarate dehydrogenase (E1 subunit)	Lysine degradation [PseudoCAP] ; Tryptophan metabolism [PseudoCAP] ; Citrate cycle (TCA cycle) [PseudoCAP] ; glutamate degradation III [PseudoCyc] ; glycolysis+TCA+glyoxylate bypass [PseudoCyc] ; TCA cycle -- aerobic respiration [PseudoCyc] ; glyoxylate bypass+TCA [PseudoCyc] ; Citrate cycle (TCA cycle) [KEGG] ; Lysine degradation [KEGG] ; Tryptophan metabolism [KEGG] ; Metabolic pathways [KEGG]	Amino acid biosynthesis and metabolism ; Energy metabolism
20 min-Down	PA1586	sucB	0.0390234	dihydrolipoamide succinyltransferase (E2 subunit)	Lysine degradation [PseudoCAP] ; Citrate cycle (TCA cycle) [PseudoCAP] ; glutamate degradation III [PseudoCyc] ; glycolysis+TCA+glyoxylate bypass [PseudoCyc] ; TCA cycle -- aerobic respiration [PseudoCyc] ; glyoxylate bypass+TCA [PseudoCyc] ; Citrate cycle (TCA cycle) [KEGG] ; Lysine degradation [KEGG] ; Metabolic pathways [KEGG]	Energy metabolism
30 min-Down	PA1586	sucB	0.0157433	dihydrolipoamide succinyltransferase (E2 subunit)	Lysine degradation [PseudoCAP] ; Citrate cycle (TCA cycle) [PseudoCAP] ; glutamate degradation III [PseudoCyc] ; glycolysis+TCA+glyoxylate bypass [PseudoCyc] ; TCA cycle -- aerobic respiration [PseudoCyc] ; glyoxylate bypass+TCA [PseudoCyc] ; Citrate cycle (TCA cycle) [KEGG] ; Lysine degradation [KEGG] ; Metabolic pathways [KEGG]	Energy metabolism
30 min-Down	PA1587	lpdG	0.0164947	lipoamide dehydrogenase-glc	Pyruvate metabolism [PseudoCAP] ; Glycolysis / Gluconeogenesis [PseudoCAP] ; Glycine, serine and threonine metabolism [PseudoCAP] ; Citrate cycle (TCA cycle) [PseudoCAP] ; Glycolysis / Gluconeogenesis [KEGG] ; Citrate cycle (TCA cycle) [KEGG] ; Glycine, serine and threonine metabolism [KEGG] ; Valine, leucine and isoleucine degradation [KEGG] ; Pyruvate metabolism [KEGG] ; Metabolic pathways [KEG…	Amino acid biosynthesis and metabolism ; Energy metabolism
20 min-Down	PA1588	sucC	0.0350623	succinyl-CoA synthetase beta chain	Citrate cycle (TCA cycle) [PseudoCAP] ; C5-Branched dibasic acid metabolism [PseudoCAP] ; glutamate degradation III [PseudoCyc] ; glycolysis+TCA+glyoxylate bypass [PseudoCyc] ; acetyl-CoA assimilation [PseudoCyc] ; TCA cycle -- aerobic respiration [PseudoCyc] ; glyoxylate bypass+TCA [PseudoCyc] ; Citrate cycle (TCA cycle) [KEGG] ; Propanoate metabolism [KEGG] ; C5-Branched dibasic acid metabolism…	Energy metabolism
30 min-Down	PA1588	sucC	0.00830011	succinyl-CoA synthetase beta chain	Citrate cycle (TCA cycle) [PseudoCAP] ; C5-Branched dibasic acid metabolism [PseudoCAP] ; glutamate degradation III [PseudoCyc] ; glycolysis+TCA+glyoxylate bypass [PseudoCyc] ; acetyl-CoA assimilation [PseudoCyc] ; TCA cycle -- aerobic respiration [PseudoCyc] ; glyoxylate bypass+TCA [PseudoCyc] ; Citrate cycle (TCA cycle) [KEGG] ; Propanoate metabolism [KEGG] ; C5-Branched dibasic acid metabolism…	Energy metabolism
20 min-Down	PA1589	sucD	0.0486868	succinyl-CoA synthetase alpha chain	C5-Branched dibasic acid metabolism [PseudoCAP] ; Citrate cycle (TCA cycle) [PseudoCAP] ; glutamate degradation III [PseudoCyc] ; glycolysis+TCA+glyoxylate bypass [PseudoCyc] ; acetyl-CoA assimilation [PseudoCyc] ; TCA cycle -- aerobic respiration [PseudoCyc] ; glyoxylate bypass+TCA [PseudoCyc] ; Citrate cycle (TCA cycle) [KEGG] ; Propanoate metabolism [KEGG] ; C5-Branched dibasic acid metabolism…	Energy metabolism
30 min-Down	PA1589	sucD	0.0132549	succinyl-CoA synthetase alpha chain	C5-Branched dibasic acid metabolism [PseudoCAP] ; Citrate cycle (TCA cycle) [PseudoCAP] ; glutamate degradation III [PseudoCyc] ; glycolysis+TCA+glyoxylate bypass [PseudoCyc] ; acetyl-CoA assimilation [PseudoCyc] ; TCA cycle -- aerobic respiration [PseudoCyc] ; glyoxylate bypass+TCA [PseudoCyc] ; Citrate cycle (TCA cycle) [KEGG] ; Propanoate metabolism [KEGG] ; C5-Branched dibasic acid metabolism…	Energy metabolism
10 min-Down	PA1591		0.0476449	hypothetical protein		Membrane proteins
20 min-Down	PA1591		0.0161115	hypothetical protein		Membrane proteins
30 min-Down	PA1591		0.00586536	hypothetical protein		Membrane proteins
30 min-Down	PA1592		0.0447061	hypothetical protein		Hypothetical, unclassified, unknown
20 min-Down	PA1593		0.00940505	hypothetical protein		Hypothetical, unclassified, unknown
30 min-Down	PA1593		0.00673426	hypothetical protein		Hypothetical, unclassified, unknown
20 min-Down	PA1594		0.00975445	hypothetical protein		Hypothetical, unclassified, unknown
30 min-Down	PA1594		0.00682913	hypothetical protein		Hypothetical, unclassified, unknown
20 min-Down	PA1597		0.0354345	hypothetical protein		Hypothetical, unclassified, unknown
30 min-Down	PA1597		0.0246739	hypothetical protein		Hypothetical, unclassified, unknown
05 min-Down	PA1603		0.0406249	probable transcriptional regulator		Transcriptional regulators
10 min-Down	PA1603		0.0223357	probable transcriptional regulator		Transcriptional regulators
20 min-Down	PA1603		0.0175954	probable transcriptional regulator		Transcriptional regulators
30 min-Down	PA1603		0.0132549	probable transcriptional regulator		Transcriptional regulators
10 min-Down	PA1604		0.0363422	hypothetical protein		Hypothetical, unclassified, unknown
20 min-Down	PA1604		0.0226311	hypothetical protein		Hypothetical, unclassified, unknown
30 min-Down	PA1604		0.0177678	hypothetical protein		Hypothetical, unclassified, unknown
30 min-Down	PA1608		0.0462105	probable chemotaxis transducer	Chemotactic transducer (MCP) [PseudoCAP] ; Bacterial chemotaxis [KEGG]	Adaptation, Protection ; Chemotaxis
10 min-Down	PA1609	fabB	0.0223357	beta-ketoacyl-ACP synthase I	Fatty acid biosynthesis (path 1) [PseudoCAP] ; fatty acid elongation -- saturated [PseudoCyc] ; Fatty acid biosynthesis [KEGG] ; Metabolic pathways [KEGG]	Fatty acid and phospholipid metabolism
80 min-Down	PA1609	fabB	0.0115326	beta-ketoacyl-ACP synthase I	Fatty acid biosynthesis (path 1) [PseudoCAP] ; fatty acid elongation -- saturated [PseudoCyc] ; Fatty acid biosynthesis [KEGG] ; Metabolic pathways [KEGG]	Fatty acid and phospholipid metabolism	Cytoplasmic[Class 2] ; Cytoplasmic[Class 3]
20 min-Down	PA1609	fabB	0.00890467	beta-ketoacyl-ACP synthase I	Fatty acid biosynthesis (path 1) [PseudoCAP] ; fatty acid elongation -- saturated [PseudoCyc] ; Fatty acid biosynthesis [KEGG] ; Metabolic pathways [KEGG]	Fatty acid and phospholipid metabolism
30 min-Down	PA1609	fabB	0.00252614	beta-ketoacyl-ACP synthase I	Fatty acid biosynthesis (path 1) [PseudoCAP] ; fatty acid elongation -- saturated [PseudoCyc] ; Fatty acid biosynthesis [KEGG] ; Metabolic pathways [KEGG]	Fatty acid and phospholipid metabolism
80 min-Down	PA1610	fabA	0.0440437	beta-hydroxydecanoyl-ACP dehydrase	Fatty acid biosynthesis (path 1) [PseudoCAP] ; fatty acid elongation -- saturated [PseudoCyc] ; Fatty acid biosynthesis [KEGG] ; Metabolic pathways [KEGG]	Fatty acid and phospholipid metabolism	Cytoplasmic[Class 1] ; Cytoplasmic[Class 3]
10 min-Down	PA1610	fabA	0.0333919	beta-hydroxydecanoyl-ACP dehydrase	Fatty acid biosynthesis (path 1) [PseudoCAP] ; fatty acid elongation -- saturated [PseudoCyc] ; Fatty acid biosynthesis [KEGG] ; Metabolic pathways [KEGG]	Fatty acid and phospholipid metabolism
20 min-Down	PA1610	fabA	0.0110749	beta-hydroxydecanoyl-ACP dehydrase	Fatty acid biosynthesis (path 1) [PseudoCAP] ; fatty acid elongation -- saturated [PseudoCyc] ; Fatty acid biosynthesis [KEGG] ; Metabolic pathways [KEGG]	Fatty acid and phospholipid metabolism
30 min-Down	PA1610	fabA	0.00495984	beta-hydroxydecanoyl-ACP dehydrase	Fatty acid biosynthesis (path 1) [PseudoCAP] ; fatty acid elongation -- saturated [PseudoCyc] ; Fatty acid biosynthesis [KEGG] ; Metabolic pathways [KEGG]	Fatty acid and phospholipid metabolism
20 min-Down	PA1612		0.0360681	hypothetical protein		Hypothetical, unclassified, unknown
30 min-Down	PA1612		0.0188705	hypothetical protein		Hypothetical, unclassified, unknown
20 min-Down	PA1613		0.0202155	hypothetical protein		Membrane proteins
30 min-Down	PA1613		0.0148873	hypothetical protein		Membrane proteins
30 min-Down	PA1615		0.0464267	probable lipase	glycerol biosynthesis [PseudoCyc]	Putative enzymes
30 min-Down	PA1616		0.0450776	conserved hypothetical protein		Hypothetical, unclassified, unknown
20 min-Down	PA1616		0.0420268	conserved hypothetical protein		Hypothetical, unclassified, unknown
10 min-Down	PA1618		0.023631	conserved hypothetical protein		Hypothetical, unclassified, unknown
10 min-Down	PA1619		0.0298619	probable transcriptional regulator		Transcriptional regulators
30 min-Down	PA1621		0.0480094	probable hydrolase		Putative enzymes
10 min-Down	PA1623		0.045168	conserved hypothetical protein	Glutathione metabolism [KEGG] ; Metabolism of xenobiotics by cytochrome P450 [KEGG]	Hypothetical, unclassified, unknown
20 min-Down	PA1623		0.0187071	conserved hypothetical protein	Glutathione metabolism [KEGG] ; Metabolism of xenobiotics by cytochrome P450 [KEGG]	Hypothetical, unclassified, unknown
30 min-Down	PA1623		0.0124438	conserved hypothetical protein	Glutathione metabolism [KEGG] ; Metabolism of xenobiotics by cytochrome P450 [KEGG]	Hypothetical, unclassified, unknown
30 min-Down	PA1627		0.0450577	probable transcriptional regulator		Transcriptional regulators
10 min-Down	PA1629		0.0248143	probable enoyl-CoA hydratase/isomerase	Fatty acid metabolism [KEGG] ; Valine, leucine and isoleucine degradation [KEGG] ; Geraniol degradation [KEGG] ; Lysine degradation [KEGG] ; Tryptophan metabolism [KEGG] ; beta-Alanine metabolism [KEGG] ; Benzoate degradation via CoA ligation [KEGG] ; Propanoate metabolism [KEGG] ; Butanoate metabolism [KEGG] ; Limonene and pinene degradation [KEGG] ; Caprolactam degradation [KEGG] ; Metabolic pa…	Carbon compound catabolism
10 min-Down	PA1634	kdpB	0.049276	potassium-transporting ATPase, B chain	Two-component system [KEGG]	Transport of small molecules
20 min-Down	PA1634	kdpB	0.0199218	potassium-transporting ATPase, B chain	Two-component system [KEGG]	Transport of small molecules
30 min-Down	PA1634	kdpB	0.0153828	potassium-transporting ATPase, B chain	Two-component system [KEGG]	Transport of small molecules
20 min-Down	PA1635	kdpC	0.0487689	potassium-transporting ATPase, C chain	Two-component system [KEGG]	Transport of small molecules
30 min-Down	PA1635	kdpC	0.00639957	potassium-transporting ATPase, C chain	Two-component system [KEGG]	Transport of small molecules
30 min-Down	PA1636	kdpD	0.0450434	two-component sensor KdpD	Two-component System [PseudoCAP] ; Two-component system [KEGG]	Two-component regulatory systems
20 min-Down	PA1636	kdpD	0.0418544	two-component sensor KdpD	Two-component System [PseudoCAP] ; Two-component system [KEGG]	Two-component regulatory systems
20 min-Down	PA1637	kdpE	0.0161115	two-component response regulator KdpE	Two-component System [PseudoCAP] ; Two-component system [KEGG]	Transcriptional regulators ; Two-component regulatory systems
30 min-Down	PA1637	kdpE	0.0100391	two-component response regulator KdpE	Two-component System [PseudoCAP] ; Two-component system [KEGG]	Transcriptional regulators ; Two-component regulatory systems
20 min-Down	PA1640		0.0209557	conserved hypothetical protein		Hypothetical, unclassified, unknown
30 min-Down	PA1640		0.0128535	conserved hypothetical protein		Hypothetical, unclassified, unknown
30 min-Down	PA1641		0.0235986	hypothetical protein		Hypothetical, unclassified, unknown
20 min-Down	PA1641		0.0187071	hypothetical protein		Hypothetical, unclassified, unknown
20 min-Down	PA1643		0.0490248	conserved hypothetical protein		Hypothetical, unclassified, unknown
20 min-Down	PA1648		0.0290564	probable oxidoreductase		Putative enzymes
30 min-Down	PA1648		0.0270125	probable oxidoreductase		Putative enzymes
30 min-Down	PA1651		0.0164145	probable transporter		Membrane proteins ; Transport of small molecules
30 min-Down	PA1662		0.0207234	probable ClpA/B-type protease	Bacterial secretion system [KEGG]	Putative enzymes
20 min-Down	PA1662		0.00890467	probable ClpA/B-type protease	Bacterial secretion system [KEGG]	Putative enzymes
20 min-Down	PA1664		0.0214428	hypothetical protein		Hypothetical, unclassified, unknown
30 min-Down	PA1665		0.0124857	hypothetical protein		Hypothetical, unclassified, unknown
20 min-Down	PA1665		0.0110749	hypothetical protein		Hypothetical, unclassified, unknown
80 min-Down	PA1673		0.0465026	hypothetical protein		Hypothetical, unclassified, unknown	Cytoplasmic[Class 3]
20 min-Down	PA1673		0.0454761	hypothetical protein		Hypothetical, unclassified, unknown
30 min-Down	PA1673		0.0364396	hypothetical protein		Hypothetical, unclassified, unknown
20 min-Down	PA1677		0.0203022	conserved hypothetical protein		Hypothetical, unclassified, unknown
30 min-Down	PA1677		0.00403816	conserved hypothetical protein		Hypothetical, unclassified, unknown
20 min-Down	PA1679		0.0368316	hypothetical protein		Hypothetical, unclassified, unknown
30 min-Down	PA1679		0.0268555	hypothetical protein		Hypothetical, unclassified, unknown
30 min-Down	PA1681	aroC	0.0183259	chorismate synthase	Phenylalanine, tyrosine and tryptophan biosynthesis [PseudoCAP] ; phenylalanine, tyrosine and tryptophan biosynthesis, complete [PseudoCyc] ; chorismate biosynthesis [PseudoCyc] ; pathways of chorismate [PseudoCyc] ; Phenylalanine, tyrosine and tryptophan biosynthesis [KEGG] ; Metabolic pathways [KEGG]	Amino acid biosynthesis and metabolism
20 min-Down	PA1681	aroC	0.0177599	chorismate synthase	Phenylalanine, tyrosine and tryptophan biosynthesis [PseudoCAP] ; phenylalanine, tyrosine and tryptophan biosynthesis, complete [PseudoCyc] ; chorismate biosynthesis [PseudoCyc] ; pathways of chorismate [PseudoCyc] ; Phenylalanine, tyrosine and tryptophan biosynthesis [KEGG] ; Metabolic pathways [KEGG]	Amino acid biosynthesis and metabolism
30 min-Down	PA1682		0.0251434	probable MFS metabolite transporter		Membrane proteins ; Transport of small molecules
20 min-Down	PA1683		0.0207466	probable sugar aldolase	Cysteine and methionine metabolism [KEGG] ; Metabolic pathways [KEGG]	Putative enzymes
30 min-Down	PA1683		0.0145985	probable sugar aldolase	Cysteine and methionine metabolism [KEGG] ; Metabolic pathways [KEGG]	Putative enzymes
30 min-Down	PA1684		0.0353451	1,2-dihydroxy-3-keto-5-methylthiopentene dioxygenase MtnD	Cysteine and methionine metabolism [KEGG] ; Metabolic pathways [KEGG]	Amino acid biosynthesis and metabolism
20 min-Down	PA1685	masA	0.0357662	enolase-phosphatase E-1	Methionine metabolism [PseudoCAP] ; Cysteine and methionine metabolism [KEGG]	Amino acid biosynthesis and metabolism
30 min-Down	PA1685	masA	0.0230904	enolase-phosphatase E-1	Methionine metabolism [PseudoCAP] ; Cysteine and methionine metabolism [KEGG]	Amino acid biosynthesis and metabolism
30 min-Down	PA1687	speE	0.0483153	spermidine synthase	Beta-Alanine metabolism [PseudoCAP] ; Urea cycle and metabolism of amino groups [PseudoCAP] ; Arginine and proline metabolism [PseudoCAP] ; ornithine spermine biosynthesis [PseudoCyc] ; polyamine biosynthesis [PseudoCyc] ; Cysteine and methionine metabolism [KEGG] ; Arginine and proline metabolism [KEGG] ; beta-Alanine metabolism [KEGG] ; Glutathione metabolism [KEGG] ; Metabolic pathways [KEGG]	Amino acid biosynthesis and metabolism
30 min-Down	PA1689		0.030558	conserved hypothetical protein		Hypothetical, unclassified, unknown
10 min-Down	PA1690	pscU	0.0408015	translocation protein in type III secretion	Type III Secretion [PseudoCAP] ; Bacterial secretion system [KEGG]	Protein secretion/export apparatus
20 min-Down	PA1695	pscP	0.0378511	translocation protein in type III secretion	Type III Secretion [PseudoCAP] ; Bacterial secretion system [KEGG]	Protein secretion/export apparatus
30 min-Down	PA1695	pscP	0.026179	translocation protein in type III secretion	Type III Secretion [PseudoCAP] ; Bacterial secretion system [KEGG]	Protein secretion/export apparatus
20 min-Down	PA1697		0.0263049	ATP synthase in type III secretion system	Type III Secretion [PseudoCAP] ; Bacterial secretion system [KEGG]	Protein secretion/export apparatus
20 min-Down	PA1706	pcrV	0.046522	type III secretion protein PcrV		Protein secretion/export apparatus
20 min-Down	PA1707	pcrH	0.0424257	regulatory protein PcrH	Type III Secretion [PseudoCAP]	Secreted Factors (toxins, enzymes, alginate) ; Protein secretion/export apparatus
30 min-Down	PA1707	pcrH	0.0181505	regulatory protein PcrH	Type III Secretion [PseudoCAP]	Secreted Factors (toxins, enzymes, alginate) ; Protein secretion/export apparatus
20 min-Down	PA1708	popB	0.043767	translocator protein PopB	Type III Secretion [PseudoCAP]	Protein secretion/export apparatus
30 min-Down	PA1709	popD	0.0454347	Translocator outer membrane protein PopD precursor	Type III Secretion [PseudoCAP]	Protein secretion/export apparatus
10 min-Down	PA1713	exsA	0.0427688	transcriptional regulator ExsA	Type III Secretion [PseudoCAP]	Protein secretion/export apparatus ; Transcriptional regulators
30 min-Down	PA1720	pscG	0.0480094	type III export protein PscG	Type III Secretion [PseudoCAP]	Protein secretion/export apparatus
20 min-Down	PA1726	bglX	0.0244835	periplasmic beta-glucosidase	Cyanoamino acid metabolism [KEGG] ; Starch and sucrose metabolism [KEGG]	Carbon compound catabolism
30 min-Down	PA1726	bglX	0.00539562	periplasmic beta-glucosidase	Cyanoamino acid metabolism [KEGG] ; Starch and sucrose metabolism [KEGG]	Carbon compound catabolism
20 min-Down	PA1727	mucR	0.0469584	MucR		Motility & Attachment ; Cell wall / LPS / capsule
20 min-Down	PA1734		0.0226355	hypothetical protein		Hypothetical, unclassified, unknown
30 min-Down	PA1734		0.00895178	hypothetical protein		Hypothetical, unclassified, unknown
30 min-Down	PA1735		0.0126646	hypothetical protein		Membrane proteins
20 min-Down	PA1738		0.0371826	probable transcriptional regulator		Transcriptional regulators
10 min-Down	PA1741		0.0223357	hypothetical protein		Hypothetical, unclassified, unknown
10 min-Down	PA1742		0.0223357	probable amidotransferase		Putative enzymes
20 min-Down	PA1742		0.0106402	probable amidotransferase		Putative enzymes
30 min-Down	PA1742		0.00607357	probable amidotransferase		Putative enzymes
10 min-Down	PA1743		0.0286263	hypothetical protein		Hypothetical, unclassified, unknown
30 min-Down	PA1743		0.0169079	hypothetical protein		Hypothetical, unclassified, unknown
20 min-Down	PA1743		0.00940505	hypothetical protein		Hypothetical, unclassified, unknown
10 min-Down	PA1744		0.0223357	hypothetical protein		Hypothetical, unclassified, unknown
20 min-Down	PA1744		0.0154338	hypothetical protein		Hypothetical, unclassified, unknown
30 min-Down	PA1744		0.0144715	hypothetical protein		Hypothetical, unclassified, unknown
20 min-Down	PA1745		0.0187071	hypothetical protein		Hypothetical, unclassified, unknown
30 min-Down	PA1745		0.00743328	hypothetical protein		Hypothetical, unclassified, unknown
30 min-Down	PA1746		0.0315214	hypothetical protein		Hypothetical, unclassified, unknown
30 min-Down	PA1749		0.0446759	hypothetical protein		Hypothetical, unclassified, unknown
30 min-Down	PA1750		0.0329083	phospho-2-dehydro-3-deoxyheptonate aldolase	Phenylalanine, tyrosine and tryptophan biosynthesis [PseudoCAP] ; phenylalanine, tyrosine and tryptophan biosynthesis, complete [PseudoCyc] ; chorismate biosynthesis [PseudoCyc] ; pathways of chorismate [PseudoCyc] ; Phenylalanine, tyrosine and tryptophan biosynthesis [KEGG] ; Metabolic pathways [KEGG]	Amino acid biosynthesis and metabolism
30 min-Down	PA1754	cysB	0.0419695	transcriptional regulator CysB		Amino acid biosynthesis and metabolism ; Transcriptional regulators
30 min-Down	PA1756	cysH	0.0464267	3'-phosphoadenosine-5'-phosphosulfate reductase	sulfur amino acid biosynthesis [PseudoCyc] ; sulfate assimilation 2 [PseudoCyc] ; Sulfur metabolism [KEGG]	Amino acid biosynthesis and metabolism
30 min-Down	PA1758	pabB	0.0352608	para-aminobenzoate synthase component I	Folate biosynthesis [PseudoCAP] ; folic acid biosynthesis [PseudoCyc] ; pathways of chorismate [PseudoCyc] ; Folate biosynthesis [KEGG]	Biosynthesis of cofactors, prosthetic groups and carriers
30 min-Down	PA1766		0.0158318	hypothetical protein		Hypothetical, unclassified, unknown
30 min-Down	PA1767		0.0434326	hypothetical protein		Membrane proteins
20 min-Down	PA1768		0.0180892	hypothetical protein		Hypothetical, unclassified, unknown
30 min-Down	PA1768		0.00937001	hypothetical protein		Hypothetical, unclassified, unknown
20 min-Down	PA1769		0.0397266	conserved hypothetical protein		Hypothetical, unclassified, unknown
30 min-Down	PA1769		0.0286037	conserved hypothetical protein		Hypothetical, unclassified, unknown
20 min-Down	PA1770	ppsA	0.0187071	phosphoenolpyruvate synthase	Pyruvate metabolism [PseudoCAP] ; Reductive carboxylate cycle (CO2 fixation) [PseudoCAP] ; gluconeogenesis [PseudoCyc] ; glyceraldehyde 3-phosphate degradation [PseudoCyc] ; acetyl-CoA assimilation [PseudoCyc] ; Pyruvate metabolism [KEGG] ; Metabolic pathways [KEGG]	Energy metabolism ; Carbon compound catabolism ; Central intermediary metabolism
30 min-Down	PA1770	ppsA	0.00743328	phosphoenolpyruvate synthase	Pyruvate metabolism [PseudoCAP] ; Reductive carboxylate cycle (CO2 fixation) [PseudoCAP] ; gluconeogenesis [PseudoCyc] ; glyceraldehyde 3-phosphate degradation [PseudoCyc] ; acetyl-CoA assimilation [PseudoCyc] ; Pyruvate metabolism [KEGG] ; Metabolic pathways [KEGG]	Energy metabolism ; Carbon compound catabolism ; Central intermediary metabolism
20 min-Down	PA1774	crfX	0.0392184	CrfX protein		Hypothetical, unclassified, unknown
30 min-Down	PA1774	crfX	0.0326636	CrfX protein		Hypothetical, unclassified, unknown
20 min-Down	PA1775	cmpX	0.0418871	conserved cytoplasmic membrane protein, CmpX protein		Membrane proteins
30 min-Down	PA1776	sigX	0.0353216	ECF sigma factor SigX		Transcriptional regulators
20 min-Down	PA1776	sigX	0.0262994	ECF sigma factor SigX		Transcriptional regulators
30 min-Down	PA1783	nasA	0.0177678	nitrate transporter	Nitrogen metabolism [PseudoCAP]	Membrane proteins ; Transport of small molecules
20 min-Down	PA1783	nasA	0.0161115	nitrate transporter	Nitrogen metabolism [PseudoCAP]	Membrane proteins ; Transport of small molecules
30 min-Down	PA1784		0.0235697	hypothetical protein		Hypothetical, unclassified, unknown
20 min-Down	PA1784		0.0225502	hypothetical protein		Hypothetical, unclassified, unknown
20 min-Down	PA1787	acnB	0.0350623	aconitate hydratase 2	Reductive carboxylate cycle (CO2 fixation) [PseudoCAP] ; Glyoxylate and dicarboxylate metabolism [PseudoCAP] ; Citrate cycle (TCA cycle) [PseudoCAP] ; serine-isocitrate lyase pathway [PseudoCyc] ; glycolysis+TCA+glyoxylate bypass [PseudoCyc] ; acetyl-CoA assimilation [PseudoCyc] ; anaerobic respiration [PseudoCyc] ; glyoxylate cycle [PseudoCyc] ; TCA cycle -- aerobic respiration [PseudoCyc] ; gly…	Energy metabolism
30 min-Down	PA1787	acnB	0.0205293	aconitate hydratase 2	Reductive carboxylate cycle (CO2 fixation) [PseudoCAP] ; Glyoxylate and dicarboxylate metabolism [PseudoCAP] ; Citrate cycle (TCA cycle) [PseudoCAP] ; serine-isocitrate lyase pathway [PseudoCyc] ; glycolysis+TCA+glyoxylate bypass [PseudoCyc] ; acetyl-CoA assimilation [PseudoCyc] ; anaerobic respiration [PseudoCyc] ; glyoxylate cycle [PseudoCyc] ; TCA cycle -- aerobic respiration [PseudoCyc] ; gly…	Energy metabolism
10 min-Down	PA1788		0.0223357	hypothetical protein		Hypothetical, unclassified, unknown
10 min-Down	PA1789		0.0276328	hypothetical protein		Hypothetical, unclassified, unknown
80 min-Down	PA1789		0.0208459	hypothetical protein		Hypothetical, unclassified, unknown	Cytoplasmic[Class 3]
20 min-Down	PA1789		0.0153759	hypothetical protein		Hypothetical, unclassified, unknown
30 min-Down	PA1789		0.00665884	hypothetical protein		Hypothetical, unclassified, unknown
30 min-Down	PA1790		0.047261	hypothetical protein		Hypothetical, unclassified, unknown
20 min-Down	PA1790		0.0424535	hypothetical protein		Hypothetical, unclassified, unknown
20 min-Down	PA1791		0.0193117	hypothetical protein		Hypothetical, unclassified, unknown
30 min-Down	PA1791		0.00865069	hypothetical protein		Hypothetical, unclassified, unknown
20 min-Down	PA1792		0.0462268	conserved hypothetical protein	Lipopolysaccharide biosynthesis [KEGG] ; Metabolic pathways [KEGG]	Hypothetical, unclassified, unknown
30 min-Down	PA1793	ppiB	0.0359557	peptidyl-prolyl cis-trans isomerase B		Translation, post-translational modification, degradation ; Chaperones & heat shock proteins
80 min-Down	PA1793	ppiB	0.0313733	peptidyl-prolyl cis-trans isomerase B		Translation, post-translational modification, degradation ; Chaperones & heat shock proteins	Cytoplasmic[Class 3]
20 min-Down	PA1795	cysS	0.0474488	cysteinyl-tRNA synthetase	Cysteine metabolism [PseudoCAP] ; Aminoacyl-tRNA biosynthesis [PseudoCAP] ; tRNA charging pathway [PseudoCyc] ; Aminoacyl-tRNA biosynthesis [KEGG]	Amino acid biosynthesis and metabolism ; Translation, post-translational modification, degradation
30 min-Down	PA1795	cysS	0.00586536	cysteinyl-tRNA synthetase	Cysteine metabolism [PseudoCAP] ; Aminoacyl-tRNA biosynthesis [PseudoCAP] ; tRNA charging pathway [PseudoCyc] ; Aminoacyl-tRNA biosynthesis [KEGG]	Amino acid biosynthesis and metabolism ; Translation, post-translational modification, degradation
30 min-Down	PA1800	tig	0.0174558	trigger factor		Cell division ; Chaperones & heat shock proteins
20 min-Down	PA1801	clpP	0.0173375	ATP-dependent Clp protease proteolytic subunit		Chaperones & heat shock proteins
30 min-Down	PA1801	clpP	0.00373739	ATP-dependent Clp protease proteolytic subunit		Chaperones & heat shock proteins
20 min-Down	PA1802	clpX	0.0472208	ATP-dependent Clp protease ATP-binding subunit ClpX		Chaperones & heat shock proteins
30 min-Down	PA1802	clpX	0.0161256	ATP-dependent Clp protease ATP-binding subunit ClpX		Chaperones & heat shock proteins
20 min-Down	PA1803	lon	0.0272376	Lon protease		Adaptation, Protection ; Translation, post-translational modification, degradation
30 min-Down	PA1803	lon	0.00639957	Lon protease		Adaptation, Protection ; Translation, post-translational modification, degradation
80 min-Down	PA1804	hupB	0.0403742	DNA-binding protein HU		DNA replication, recombination, modification and repair	Cytoplasmic[Class 1] ; Cytoplasmic[Class 3]
30 min-Down	PA1804	hupB	0.0150173	DNA-binding protein HU		DNA replication, recombination, modification and repair
30 min-Down	PA1805	ppiD	0.0308106	peptidyl-prolyl cis-trans isomerase D		Translation, post-translational modification, degradation ; Chaperones & heat shock proteins
20 min-Down	PA1806	fabI	0.0189123	NADH-dependent enoyl-ACP reductase	Fatty acid biosynthesis (path 1) [PseudoCAP] ; fatty acid elongation -- saturated [PseudoCyc] ; Fatty acid biosynthesis [KEGG] ; Metabolic pathways [KEGG]	Fatty acid and phospholipid metabolism
30 min-Down	PA1806	fabI	0.0135731	NADH-dependent enoyl-ACP reductase	Fatty acid biosynthesis (path 1) [PseudoCAP] ; fatty acid elongation -- saturated [PseudoCyc] ; Fatty acid biosynthesis [KEGG] ; Metabolic pathways [KEGG]	Fatty acid and phospholipid metabolism
30 min-Down	PA1807		0.0311236	probable ATP-binding component of ABC transporter	ABC transporters [KEGG]	Transport of small molecules
30 min-Down	PA1809		0.0318334	probable permease of ABC transporter	ABC transporters [KEGG]	Transport of small molecules
20 min-Down	PA1811		0.0180892	probable solute-binding protein	ABC transporters [KEGG]	Transport of small molecules
30 min-Down	PA1811		0.0132549	probable solute-binding protein	ABC transporters [KEGG]	Transport of small molecules
30 min-Down	PA1812	mltD	0.0237537	membrane-bound lytic murein transglycosylase D precursor	Aminosugars metabolism [PseudoCAP] ; Nucleotide sugars metabolism [PseudoCAP]	Amino acid biosynthesis and metabolism ; Cell wall / LPS / capsule
05 min-Down	PA1813		0.0479499	probable hydroxyacylglutathione hydrolase	Pyruvate metabolism [PseudoCAP] ; methylglyoxal degradation [PseudoCyc] ; Pyruvate metabolism [KEGG]	Adaptation, Protection ; Putative enzymes
20 min-Down	PA1813		0.0269886	probable hydroxyacylglutathione hydrolase	Pyruvate metabolism [PseudoCAP] ; methylglyoxal degradation [PseudoCyc] ; Pyruvate metabolism [KEGG]	Adaptation, Protection ; Putative enzymes
10 min-Down	PA1813		0.0246871	probable hydroxyacylglutathione hydrolase	Pyruvate metabolism [PseudoCAP] ; methylglyoxal degradation [PseudoCyc] ; Pyruvate metabolism [KEGG]	Adaptation, Protection ; Putative enzymes
30 min-Down	PA1813		0.0111384	probable hydroxyacylglutathione hydrolase	Pyruvate metabolism [PseudoCAP] ; methylglyoxal degradation [PseudoCyc] ; Pyruvate metabolism [KEGG]	Adaptation, Protection ; Putative enzymes
10 min-Down	PA1816	dnaQ	0.0349576	DNA polymerase III, epsilon chain	Pyrimidine metabolism [PseudoCAP] ; Purine metabolism [PseudoCAP] ; Purine metabolism [KEGG] ; Pyrimidine metabolism [KEGG] ; Metabolic pathways [KEGG] ; DNA replication [KEGG] ; Mismatch repair [KEGG] ; Homologous recombination [KEGG]	Nucleotide biosynthesis and metabolism
20 min-Down	PA1816	dnaQ	0.0141157	DNA polymerase III, epsilon chain	Pyrimidine metabolism [PseudoCAP] ; Purine metabolism [PseudoCAP] ; Purine metabolism [KEGG] ; Pyrimidine metabolism [KEGG] ; Metabolic pathways [KEGG] ; DNA replication [KEGG] ; Mismatch repair [KEGG] ; Homologous recombination [KEGG]	Nucleotide biosynthesis and metabolism
30 min-Down	PA1816	dnaQ	0.00922392	DNA polymerase III, epsilon chain	Pyrimidine metabolism [PseudoCAP] ; Purine metabolism [PseudoCAP] ; Purine metabolism [KEGG] ; Pyrimidine metabolism [KEGG] ; Metabolic pathways [KEGG] ; DNA replication [KEGG] ; Mismatch repair [KEGG] ; Homologous recombination [KEGG]	Nucleotide biosynthesis and metabolism
20 min-Down	PA1817		0.023271	hypothetical protein		Hypothetical, unclassified, unknown
30 min-Down	PA1817		0.0132549	hypothetical protein		Hypothetical, unclassified, unknown
20 min-Down	PA1820	nhaB	0.0304872	sodium/proton antiporter NhaB		Membrane proteins ; Transport of small molecules
30 min-Down	PA1820	nhaB	0.0189119	sodium/proton antiporter NhaB		Membrane proteins ; Transport of small molecules
20 min-Down	PA1821		0.0350623	probable enoyl-CoA hydratase/isomerase	Fatty acid metabolism [KEGG] ; Valine, leucine and isoleucine degradation [KEGG] ; Geraniol degradation [KEGG] ; Lysine degradation [KEGG] ; Tryptophan metabolism [KEGG] ; beta-Alanine metabolism [KEGG] ; Benzoate degradation via CoA ligation [KEGG] ; Propanoate metabolism [KEGG] ; Butanoate metabolism [KEGG] ; Limonene and pinene degradation [KEGG] ; Caprolactam degradation [KEGG] ; Metabolic pa…	Putative enzymes
30 min-Down	PA1821		0.0247551	probable enoyl-CoA hydratase/isomerase	Fatty acid metabolism [KEGG] ; Valine, leucine and isoleucine degradation [KEGG] ; Geraniol degradation [KEGG] ; Lysine degradation [KEGG] ; Tryptophan metabolism [KEGG] ; beta-Alanine metabolism [KEGG] ; Benzoate degradation via CoA ligation [KEGG] ; Propanoate metabolism [KEGG] ; Butanoate metabolism [KEGG] ; Limonene and pinene degradation [KEGG] ; Caprolactam degradation [KEGG] ; Metabolic pa…	Putative enzymes
30 min-Down	PA1822	fimL	0.0393211	hypothetical protein		Motility & Attachment
30 min-Down	PA1823		0.0419361	conserved hypothetical protein	Nicotinate and nicotinamide metabolism [KEGG]	Hypothetical, unclassified, unknown
05 min-Down	PA1826		0.0364542	probable transcriptional regulator		Transcriptional regulators
30 min-Down	PA1831		0.0200278	hypothetical protein		Hypothetical, unclassified, unknown
30 min-Down	PA1832		0.00455425	probable protease		Putative enzymes
30 min-Down	PA1833		0.0157433	probable oxidoreductase		Putative enzymes
30 min-Down	PA1837		0.0492214	hypothetical protein		Hypothetical, unclassified, unknown
20 min-Down	PA1838	cysI	0.0161115	sulfite reductase	Sulfur metabolism [KEGG] ; Metabolic pathways [KEGG]	Central intermediary metabolism
30 min-Down	PA1838	cysI	0.00741247	sulfite reductase	Sulfur metabolism [KEGG] ; Metabolic pathways [KEGG]	Central intermediary metabolism
20 min-Down	PA1840		0.043767	hypothetical protein		Hypothetical, unclassified, unknown
20 min-Down	PA1841		0.00940505	hypothetical protein		Hypothetical, unclassified, unknown
30 min-Down	PA1841		0.00645357	hypothetical protein		Hypothetical, unclassified, unknown
30 min-Down	PA1842		0.0121746	hypothetical protein		Hypothetical, unclassified, unknown
30 min-Down	PA1843	metH	0.0228934	methionine synthase	One carbon pool by folate [PseudoCAP] ; Methionine metabolism [PseudoCAP] ; Cysteine and methionine metabolism [KEGG] ; One carbon pool by folate [KEGG] ; Metabolic pathways [KEGG]	Amino acid biosynthesis and metabolism
30 min-Down	PA1846	cti	0.0234918	cis/trans isomerase		Fatty acid and phospholipid metabolism
30 min-Down	PA1847		0.0278139	conserved hypothetical protein		Hypothetical, unclassified, unknown
20 min-Down	PA1851		0.0165332	hypothetical protein		Membrane proteins
20 min-Down	PA1852		0.045747	hypothetical protein		Hypothetical, unclassified, unknown
30 min-Down	PA1852		0.0350302	hypothetical protein		Hypothetical, unclassified, unknown
10 min-Down	PA1856		0.0333919	probable cytochrome oxidase subunit	Oxidative phosphorylation [KEGG] ; Metabolic pathways [KEGG]	Putative enzymes
20 min-Down	PA1856		0.0156364	probable cytochrome oxidase subunit	Oxidative phosphorylation [KEGG] ; Metabolic pathways [KEGG]	Putative enzymes
30 min-Down	PA1856		0.00525627	probable cytochrome oxidase subunit	Oxidative phosphorylation [KEGG] ; Metabolic pathways [KEGG]	Putative enzymes
20 min-Down	PA1857		0.0171377	conserved hypothetical protein		Membrane proteins
20 min-Down	PA1858	str	0.0267771	streptomycin 3''-phosphotransferase		Antibiotic resistance and susceptibility
30 min-Down	PA1858	str	0.0256123	streptomycin 3''-phosphotransferase		Antibiotic resistance and susceptibility
20 min-Down	PA1859		0.014873	probable transcriptional regulator		Transcriptional regulators
30 min-Down	PA1859		0.00412488	probable transcriptional regulator		Transcriptional regulators
30 min-Down	PA1863	modA	0.0416128	molybdate-binding periplasmic protein precursor ModA	ABC transporters [KEGG]	Transport of small molecules
10 min-Down	PA1864		0.023631	probable transcriptional regulator		Transcriptional regulators
20 min-Down	PA1864		0.0181001	probable transcriptional regulator		Transcriptional regulators
30 min-Down	PA1864		0.0133567	probable transcriptional regulator		Transcriptional regulators
20 min-Down	PA1870		0.0448497	hypothetical protein		Hypothetical, unclassified, unknown
10 min-Down	PA1871	lasA	0.0369622	LasA protease precursor		Secreted Factors (toxins, enzymes, alginate) ; Translation, post-translational modification, degradation
20 min-Down	PA1871	lasA	0.0161115	LasA protease precursor		Secreted Factors (toxins, enzymes, alginate) ; Translation, post-translational modification, degradation
10 min-Down	PA1872		0.029845	hypothetical protein		Hypothetical, unclassified, unknown
20 min-Down	PA1872		0.0127146	hypothetical protein		Hypothetical, unclassified, unknown
30 min-Down	PA1872		0.00403816	hypothetical protein		Hypothetical, unclassified, unknown
30 min-Down	PA1878		0.0181206	hypothetical protein		Hypothetical, unclassified, unknown
20 min-Down	PA1878		0.0177599	hypothetical protein		Hypothetical, unclassified, unknown
10 min-Down	PA1887		0.0326957	hypothetical protein		Hypothetical, unclassified, unknown
30 min-Down	PA1887		0.0250311	hypothetical protein		Hypothetical, unclassified, unknown
20 min-Down	PA1890		0.027405	probable glutathione S-transferase	Glutathione metabolism [KEGG] ; Metabolism of xenobiotics by cytochrome P450 [KEGG]	Putative enzymes
30 min-Down	PA1890		0.0183234	probable glutathione S-transferase	Glutathione metabolism [KEGG] ; Metabolism of xenobiotics by cytochrome P450 [KEGG]	Putative enzymes
20 min-Down	PA1892		0.0119782	hypothetical protein		Hypothetical, unclassified, unknown
05 min-Down	PA1895		0.0479499	hypothetical protein		Membrane proteins
10 min-Down	PA1895		0.0372462	hypothetical protein		Membrane proteins
20 min-Down	PA1895		0.0161115	hypothetical protein		Membrane proteins
30 min-Down	PA1895		0.00769954	hypothetical protein		Membrane proteins
30 min-Down	PA1906		0.0329521	hypothetical protein		Hypothetical, unclassified, unknown
30 min-Down	PA1908		0.0168395	probable major facilitator superfamily (MFS) transporter		Membrane proteins ; Transport of small molecules
20 min-Down	PA1908		0.0106402	probable major facilitator superfamily (MFS) transporter		Membrane proteins ; Transport of small molecules
30 min-Down	PA1910	femA	0.0286037	ferric-mycobactin receptor, FemA		Transport of small molecules ; Transcriptional regulators
20 min-Down	PA1913		0.0161115	hypothetical protein		Hypothetical, unclassified, unknown
30 min-Down	PA1913		0.0121746	hypothetical protein		Hypothetical, unclassified, unknown
30 min-Down	PA1914		0.0203902	conserved hypothetical protein		Putative enzymes
20 min-Down	PA1914		0.0171377	conserved hypothetical protein		Putative enzymes
20 min-Down	PA1915		0.0383001	hypothetical protein		Hypothetical, unclassified, unknown
30 min-Down	PA1915		0.0147254	hypothetical protein		Hypothetical, unclassified, unknown
20 min-Down	PA1919	nrdG	0.0479991	class III (anaerobic) ribonucleoside-triphosphate reductase activating protein, 'activase', NrdG	Purine metabolism [PseudoCAP]	Nucleotide biosynthesis and metabolism
30 min-Down	PA1919	nrdG	0.0417475	class III (anaerobic) ribonucleoside-triphosphate reductase activating protein, 'activase', NrdG	Purine metabolism [PseudoCAP]	Nucleotide biosynthesis and metabolism
30 min-Down	PA1922		0.0424271	probable TonB-dependent receptor		Transport of small molecules
20 min-Down	PA1926		0.0397952	conserved hypothetical protein		Hypothetical, unclassified, unknown
30 min-Down	PA1926		0.0246954	conserved hypothetical protein		Hypothetical, unclassified, unknown
30 min-Down	PA1933		0.0449216	probable hydroxylase large subunit	Aromatic compound catabolism [PseudoCAP] ; Purine metabolism [KEGG] ; Metabolic pathways [KEGG]	Carbon compound catabolism
10 min-Down	PA1933		0.0223357	probable hydroxylase large subunit	Aromatic compound catabolism [PseudoCAP] ; Purine metabolism [KEGG] ; Metabolic pathways [KEGG]	Carbon compound catabolism
20 min-Down	PA1933		0.0215906	probable hydroxylase large subunit	Aromatic compound catabolism [PseudoCAP] ; Purine metabolism [KEGG] ; Metabolic pathways [KEGG]	Carbon compound catabolism
30 min-Down	PA1934		0.0200278	hypothetical protein		Hypothetical, unclassified, unknown
20 min-Down	PA1935		0.0224754	hypothetical protein		Hypothetical, unclassified, unknown
30 min-Down	PA1935		0.00796354	hypothetical protein		Hypothetical, unclassified, unknown
20 min-Down	PA1936		0.0469584	hypothetical protein		Hypothetical, unclassified, unknown
30 min-Down	PA1937		0.0350302	conserved hypothetical protein		Related to phage, transposon, or plasmid
20 min-Down	PA1940		0.0477858	hypothetical protein		Hypothetical, unclassified, unknown
30 min-Down	PA1940		0.0251434	hypothetical protein		Hypothetical, unclassified, unknown
20 min-Down	PA1943		0.0266926	hypothetical protein		Hypothetical, unclassified, unknown
30 min-Down	PA1943		0.0211146	hypothetical protein		Hypothetical, unclassified, unknown
30 min-Down	PA1958		0.0321187	probable transporter		Membrane proteins ; Transport of small molecules
20 min-Down	PA1961		0.0132884	probable transcriptional regulator		Transcriptional regulators
20 min-Down	PA1964		0.0322516	probable ATP-binding component of ABC transporter		Transport of small molecules
30 min-Down	PA1964		0.00682913	probable ATP-binding component of ABC transporter		Transport of small molecules
20 min-Down	PA1967		0.0175242	hypothetical protein		Hypothetical, unclassified, unknown
30 min-Down	PA1967		0.00918064	hypothetical protein		Hypothetical, unclassified, unknown
30 min-Down	PA1969		0.043823	hypothetical protein		Hypothetical, unclassified, unknown
20 min-Down	PA1971	braZ	0.0459041	branched chain amino acid transporter BraZ		Transport of small molecules
30 min-Down	PA1971	braZ	0.0379533	branched chain amino acid transporter BraZ		Transport of small molecules
20 min-Down	PA1982	exaA	0.0267771	quinoprotein ethanol dehydrogenase	ethanol oxidation pathway [PseudoCAP] ; Glycolysis / Gluconeogenesis [KEGG] ; 1,2-Dichloroethane degradation [KEGG] ; Propanoate metabolism [KEGG] ; Butanoate metabolism [KEGG] ; Methane metabolism [KEGG] ; Metabolic pathways [KEGG]	Carbon compound catabolism
30 min-Down	PA1982	exaA	0.0181505	quinoprotein ethanol dehydrogenase	ethanol oxidation pathway [PseudoCAP] ; Glycolysis / Gluconeogenesis [KEGG] ; 1,2-Dichloroethane degradation [KEGG] ; Propanoate metabolism [KEGG] ; Butanoate metabolism [KEGG] ; Methane metabolism [KEGG] ; Metabolic pathways [KEGG]	Carbon compound catabolism
20 min-Down	PA1984	exaC	0.045696	NAD+ dependent aldehyde dehydrogenase ExaC	ethanol oxidation pathway [PseudoCAP] ; Glycolysis / Gluconeogenesis [KEGG] ; Ascorbate and aldarate metabolism [KEGG] ; Fatty acid metabolism [KEGG] ; Valine, leucine and isoleucine degradation [KEGG] ; Lysine degradation [KEGG] ; Arginine and proline metabolism [KEGG] ; Histidine metabolism [KEGG] ; Tryptophan metabolism [KEGG] ; beta-Alanine metabolism [KEGG] ; Glycerolipid metabolism [KEGG] ;…	Putative enzymes
30 min-Down	PA1984	exaC	0.0278859	NAD+ dependent aldehyde dehydrogenase ExaC	ethanol oxidation pathway [PseudoCAP] ; Glycolysis / Gluconeogenesis [KEGG] ; Ascorbate and aldarate metabolism [KEGG] ; Fatty acid metabolism [KEGG] ; Valine, leucine and isoleucine degradation [KEGG] ; Lysine degradation [KEGG] ; Arginine and proline metabolism [KEGG] ; Histidine metabolism [KEGG] ; Tryptophan metabolism [KEGG] ; beta-Alanine metabolism [KEGG] ; Glycerolipid metabolism [KEGG] ;…	Putative enzymes
30 min-Down	PA1985	pqqA	0.0372164	pyrroloquinoline quinone biosynthesis protein A	Pyrroloquinoline quinone biosynthesis [PseudoCAP]	Biosynthesis of cofactors, prosthetic groups and carriers
20 min-Down	PA1985	pqqA	0.0371427	pyrroloquinoline quinone biosynthesis protein A	Pyrroloquinoline quinone biosynthesis [PseudoCAP]	Biosynthesis of cofactors, prosthetic groups and carriers
30 min-Down	PA1990		0.0450577	probable peptidase		Putative enzymes
20 min-Down	PA1990		0.0334335	probable peptidase		Putative enzymes
20 min-Down	PA1993		0.0184153	probable major facilitator superfamily (MFS) transporter		Membrane proteins ; Transport of small molecules
30 min-Down	PA1993		0.0132549	probable major facilitator superfamily (MFS) transporter		Membrane proteins ; Transport of small molecules
20 min-Down	PA1994		0.0403742	hypothetical protein		Hypothetical, unclassified, unknown
20 min-Down	PA1995		0.0444835	hypothetical protein		Hypothetical, unclassified, unknown
30 min-Down	PA1995		0.0425882	hypothetical protein		Hypothetical, unclassified, unknown
20 min-Down	PA1996	ppiC1	0.0480853	peptidyl-prolyl cis-trans isomerase C1		Translation, post-translational modification, degradation ; Chaperones & heat shock proteins
30 min-Down	PA1996	ppiC1	0.012596	peptidyl-prolyl cis-trans isomerase C1		Translation, post-translational modification, degradation ; Chaperones & heat shock proteins
10 min-Down	PA1997		0.0499975	probable AMP-binding enzyme	Butanoate metabolism [KEGG]	Putative enzymes
10 min-Down	PA2003	bdhA	0.0478367	3-hydroxybutyrate dehydrogenase	Synthesis and degradation of ketone bodies [KEGG] ; Butanoate metabolism [KEGG] ; Metabolic pathways [KEGG]	Carbon compound catabolism
30 min-Down	PA2003	bdhA	0.0371334	3-hydroxybutyrate dehydrogenase	Synthesis and degradation of ketone bodies [KEGG] ; Butanoate metabolism [KEGG] ; Metabolic pathways [KEGG]	Carbon compound catabolism
20 min-Down	PA2003	bdhA	0.0180892	3-hydroxybutyrate dehydrogenase	Synthesis and degradation of ketone bodies [KEGG] ; Butanoate metabolism [KEGG] ; Metabolic pathways [KEGG]	Carbon compound catabolism
20 min-Down	PA2004		0.039492	conserved hypothetical protein		Membrane proteins
30 min-Down	PA2004		0.0260664	conserved hypothetical protein		Membrane proteins
30 min-Down	PA2005		0.0181653	probable transcriptional regulator		Transcriptional regulators
20 min-Down	PA2005		0.0171862	probable transcriptional regulator		Transcriptional regulators
30 min-Down	PA2007	maiA	0.0379515	maleylacetoacetate isomerase	Aromatic compound catabolism [PseudoCAP] ; phenylalanine degradation I [PseudoCyc] ; Tyrosine metabolism [KEGG] ; Styrene degradation [KEGG] ; Metabolic pathways [KEGG]	Carbon compound catabolism
20 min-Down	PA2015	liuA	0.0165423	putative isovaleryl-CoA dehydrogenase	Acyclic isoprenoid catabolism [PseudoCAP] ; leucine degradation II [PseudoCyc] ; Valine, leucine and isoleucine degradation [KEGG] ; Metabolic pathways [KEGG]	Carbon compound catabolism
30 min-Down	PA2015	liuA	0.00623339	putative isovaleryl-CoA dehydrogenase	Acyclic isoprenoid catabolism [PseudoCAP] ; leucine degradation II [PseudoCyc] ; Valine, leucine and isoleucine degradation [KEGG] ; Metabolic pathways [KEGG]	Carbon compound catabolism
10 min-Down	PA2016	liuR	0.0497944	regulator of liu genes		Transcriptional regulators
20 min-Down	PA2016	liuR	0.030722	regulator of liu genes		Transcriptional regulators
30 min-Down	PA2016	liuR	0.0239816	regulator of liu genes		Transcriptional regulators
30 min-Down	PA2019		0.0260664	Resistance-Nodulation-Cell Division (RND) multidrug efflux membrane fusion protein precursor		Transport of small molecules ; Antibiotic resistance and susceptibility
20 min-Down	PA2023	galU	0.0438348	UTP--glucose-1-phosphate uridylyltransferase	Starch and sucrose metabolism [PseudoCAP] ; Pentose and glucuronate interconversions [PseudoCAP] ; Galactose metabolism [PseudoCAP] ; Nucleotide sugars metabolism [PseudoCAP] ; galactose metabolism [PseudoCyc] ; UDP-glucose conversion [PseudoCyc] ; colanic acid building blocks biosynthesis [PseudoCyc] ; glucose 1-phosphate metabolism [PseudoCyc] ; Pentose and glucuronate interconversions [KEGG] ;…	Central intermediary metabolism
30 min-Down	PA2023	galU	0.014674	UTP--glucose-1-phosphate uridylyltransferase	Starch and sucrose metabolism [PseudoCAP] ; Pentose and glucuronate interconversions [PseudoCAP] ; Galactose metabolism [PseudoCAP] ; Nucleotide sugars metabolism [PseudoCAP] ; galactose metabolism [PseudoCyc] ; UDP-glucose conversion [PseudoCyc] ; colanic acid building blocks biosynthesis [PseudoCyc] ; glucose 1-phosphate metabolism [PseudoCyc] ; Pentose and glucuronate interconversions [KEGG] ;…	Central intermediary metabolism
20 min-Down	PA2024		0.0225502	probable ring-cleaving dioxygenase	Aromatic compound catabolism [PseudoCAP]	Putative enzymes
30 min-Down	PA2024		0.0119572	probable ring-cleaving dioxygenase	Aromatic compound catabolism [PseudoCAP]	Putative enzymes
30 min-Down	PA2026		0.0497575	conserved hypothetical protein		Membrane proteins
10 min-Down	PA2029		0.0276468	hypothetical protein		Hypothetical, unclassified, unknown
30 min-Down	PA2029		0.0160635	hypothetical protein		Hypothetical, unclassified, unknown
20 min-Down	PA2029		0.0144565	hypothetical protein		Hypothetical, unclassified, unknown
10 min-Down	PA2035		0.0338937	probable decarboxylase	Valine, leucine and isoleucine biosynthesis [KEGG] ; Butanoate metabolism [KEGG] ; C5-Branched dibasic acid metabolism [KEGG] ; Pantothenate and CoA biosynthesis [KEGG] ; Metabolic pathways [KEGG]	Putative enzymes
20 min-Down	PA2035		0.0238919	probable decarboxylase	Valine, leucine and isoleucine biosynthesis [KEGG] ; Butanoate metabolism [KEGG] ; C5-Branched dibasic acid metabolism [KEGG] ; Pantothenate and CoA biosynthesis [KEGG] ; Metabolic pathways [KEGG]	Putative enzymes
30 min-Down	PA2035		0.00748182	probable decarboxylase	Valine, leucine and isoleucine biosynthesis [KEGG] ; Butanoate metabolism [KEGG] ; C5-Branched dibasic acid metabolism [KEGG] ; Pantothenate and CoA biosynthesis [KEGG] ; Metabolic pathways [KEGG]	Putative enzymes
10 min-Down	PA2038		0.0236422	hypothetical protein		Hypothetical, unclassified, unknown
20 min-Down	PA2038		0.0207466	hypothetical protein		Hypothetical, unclassified, unknown
30 min-Down	PA2038		0.00795333	hypothetical protein		Hypothetical, unclassified, unknown
10 min-Down	PA2039		0.0383735	hypothetical protein		Membrane proteins
30 min-Down	PA2040		0.0243218	probable glutamine synthetase	glutamine - glutamate pathway II [PseudoCyc] ; ammonia assimilation cycle [PseudoCyc] ; Alanine, aspartate and glutamate metabolism [KEGG] ; Arginine and proline metabolism [KEGG] ; Nitrogen metabolism [KEGG] ; Metabolic pathways [KEGG] ; Two-component system [KEGG]	Putative enzymes
20 min-Down	PA2042		0.0161115	probable transporter (membrane subunit)		Transport of small molecules
30 min-Down	PA2042		0.00929046	probable transporter (membrane subunit)		Transport of small molecules
20 min-Down	PA2043		0.0424535	hypothetical protein		Hypothetical, unclassified, unknown
30 min-Down	PA2043		0.0422589	hypothetical protein		Hypothetical, unclassified, unknown
20 min-Down	PA2044		0.0477524	hypothetical protein		Hypothetical, unclassified, unknown
30 min-Down	PA2044		0.0336511	hypothetical protein		Hypothetical, unclassified, unknown
20 min-Down	PA2045		0.0326221	conserved hypothetical protein		Hypothetical, unclassified, unknown
30 min-Down	PA2045		0.0156367	conserved hypothetical protein		Hypothetical, unclassified, unknown
30 min-Down	PA2047		0.0470026	probable transcriptional regulator		Transcriptional regulators
20 min-Down	PA2048		0.0162422	hypothetical protein		Hypothetical, unclassified, unknown
30 min-Down	PA2048		0.006496	hypothetical protein		Hypothetical, unclassified, unknown
20 min-Down	PA2052	cynS	0.0426582	cyanate lyase	Nitrogen metabolism [PseudoCAP] ; cyanate degradation [PseudoCyc] ; Nitrogen metabolism [KEGG]	Central intermediary metabolism
30 min-Down	PA2052	cynS	0.0243218	cyanate lyase	Nitrogen metabolism [PseudoCAP] ; cyanate degradation [PseudoCyc] ; Nitrogen metabolism [KEGG]	Central intermediary metabolism
05 min-Down	PA2062		0.0479499	probable pyridoxal-phosphate dependent enzyme	Thiamine metabolism [KEGG]	Putative enzymes
10 min-Down	PA2062		0.0354828	probable pyridoxal-phosphate dependent enzyme	Thiamine metabolism [KEGG]	Putative enzymes
20 min-Down	PA2062		0.0110217	probable pyridoxal-phosphate dependent enzyme	Thiamine metabolism [KEGG]	Putative enzymes
30 min-Down	PA2062		0.00373739	probable pyridoxal-phosphate dependent enzyme	Thiamine metabolism [KEGG]	Putative enzymes
30 min-Down	PA2063		0.0256927	hypothetical protein		Hypothetical, unclassified, unknown
20 min-Down	PA2064	pcoB	0.0350623	copper resistance protein B precursor		Adaptation, Protection
20 min-Down	PA2071	fusA2	0.0209309	elongation factor G		Translation, post-translational modification, degradation
30 min-Down	PA2071	fusA2	0.0044094	elongation factor G		Translation, post-translational modification, degradation
30 min-Down	PA2082		0.0461106	probable transcriptional regulator		Transcriptional regulators
30 min-Up	PA2086		0.0382095	probable epoxide hydrolase		Carbon compound catabolism
20 min-Down	PA2096		0.0173375	probable transcriptional regulator		Transcriptional regulators
30 min-Down	PA2096		0.00451182	probable transcriptional regulator		Transcriptional regulators
10 min-Down	PA2102		0.0354828	hypothetical protein		Hypothetical, unclassified, unknown
20 min-Down	PA2102		0.00909636	hypothetical protein		Hypothetical, unclassified, unknown
30 min-Down	PA2102		0.00373739	hypothetical protein		Hypothetical, unclassified, unknown
30 min-Down	PA2103		0.0475669	probable molybdopterin biosynthesis protein MoeB	Molybdopterin biosynthesis [PseudoCAP]	Biosynthesis of cofactors, prosthetic groups and carriers
20 min-Down	PA2104		0.0235837	probable cysteine synthase	cysteine biosynthesis I [PseudoCyc] ; Cysteine and methionine metabolism [KEGG] ; Selenoamino acid metabolism [KEGG] ; Sulfur metabolism [KEGG] ; Metabolic pathways [KEGG]	Amino acid biosynthesis and metabolism
30 min-Down	PA2104		0.0149505	probable cysteine synthase	cysteine biosynthesis I [PseudoCyc] ; Cysteine and methionine metabolism [KEGG] ; Selenoamino acid metabolism [KEGG] ; Sulfur metabolism [KEGG] ; Metabolic pathways [KEGG]	Amino acid biosynthesis and metabolism
10 min-Down	PA2113	opdO	0.023631	pyroglutamate porin OpdO		Transport of small molecules ; Membrane proteins
20 min-Down	PA2113	opdO	0.0168473	pyroglutamate porin OpdO		Transport of small molecules ; Membrane proteins
30 min-Down	PA2113	opdO	0.0100323	pyroglutamate porin OpdO		Transport of small molecules ; Membrane proteins
20 min-Down	PA2114		0.0252174	probable major facilitator superfamily (MFS) transporter		Membrane proteins ; Transport of small molecules
30 min-Down	PA2114		0.0132549	probable major facilitator superfamily (MFS) transporter		Membrane proteins ; Transport of small molecules
10 min-Down	PA2117		0.0383735	hypothetical protein		Hypothetical, unclassified, unknown
20 min-Down	PA2117		0.0164383	hypothetical protein		Hypothetical, unclassified, unknown
30 min-Down	PA2117		0.0148873	hypothetical protein		Hypothetical, unclassified, unknown
10 min-Down	PA2118	ada	0.0370083	O6-methylguanine-DNA methyltransferase		Transcriptional regulators ; DNA replication, recombination, modification and repair
30 min-Down	PA2118	ada	0.0270125	O6-methylguanine-DNA methyltransferase		Transcriptional regulators ; DNA replication, recombination, modification and repair
20 min-Down	PA2118	ada	0.0154338	O6-methylguanine-DNA methyltransferase		Transcriptional regulators ; DNA replication, recombination, modification and repair
20 min-Down	PA2119		0.0267771	alcohol dehydrogenase (Zn-dependent)	Glycolysis / Gluconeogenesis [KEGG] ; Fatty acid metabolism [KEGG] ; Tyrosine metabolism [KEGG] ; 1- and 2-Methylnaphthalene degradation [KEGG] ; 3-Chloroacrylic acid degradation [KEGG] ; Metabolism of xenobiotics by cytochrome P450 [KEGG] ; Metabolic pathways [KEGG]	Putative enzymes
30 min-Down	PA2119		0.0153583	alcohol dehydrogenase (Zn-dependent)	Glycolysis / Gluconeogenesis [KEGG] ; Fatty acid metabolism [KEGG] ; Tyrosine metabolism [KEGG] ; 1- and 2-Methylnaphthalene degradation [KEGG] ; 3-Chloroacrylic acid degradation [KEGG] ; Metabolism of xenobiotics by cytochrome P450 [KEGG] ; Metabolic pathways [KEGG]	Putative enzymes
20 min-Down	PA2127		0.035523	conserved hypothetical protein		Hypothetical, unclassified, unknown
30 min-Down	PA2127		0.0260011	conserved hypothetical protein		Hypothetical, unclassified, unknown
20 min-Down	PA2129	cupA2	0.0115326	chaperone CupA2		Motility & Attachment ; Chaperones & heat shock proteins
20 min-Down	PA2130	cupA3	0.0203022	usher CupA3		Motility & Attachment
30 min-Down	PA2130	cupA3	0.0172019	usher CupA3		Motility & Attachment
20 min-Down	PA2134		0.0415987	hypothetical protein		Hypothetical, unclassified, unknown
10 min-Down	PA2134		0.0354828	hypothetical protein		Hypothetical, unclassified, unknown
20 min-Down	PA2135		0.0469584	probable transporter		Membrane proteins ; Transport of small molecules
10 min-Down	PA2136		0.0405201	hypothetical protein		Hypothetical, unclassified, unknown
20 min-Down	PA2136		0.0391605	hypothetical protein		Hypothetical, unclassified, unknown
10 min-Down	PA2145		0.0408015	hypothetical protein		Hypothetical, unclassified, unknown
20 min-Down	PA2145		0.0154338	hypothetical protein		Hypothetical, unclassified, unknown
30 min-Down	PA2145		0.00830011	hypothetical protein		Hypothetical, unclassified, unknown
30 min-Down	PA2155		0.0211388	probable phospholipase	Glycerophospholipid metabolism [KEGG] ; Metabolic pathways [KEGG]	Putative enzymes
20 min-Down	PA2167		0.0477858	hypothetical protein		Hypothetical, unclassified, unknown
20 min-Down	PA2171		0.0463814	hypothetical protein		Hypothetical, unclassified, unknown
10 min-Down	PA2174		0.0442628	hypothetical protein		Hypothetical, unclassified, unknown
20 min-Down	PA2174		0.0267672	hypothetical protein		Hypothetical, unclassified, unknown
30 min-Down	PA2174		0.021131	hypothetical protein		Hypothetical, unclassified, unknown
20 min-Down	PA2177		0.045028	probable sensor/response regulator hybrid	Two-component System [PseudoCAP]	Two-component regulatory systems
20 min-Down	PA2178		0.0350623	hypothetical protein		Hypothetical, unclassified, unknown
10 min-Down	PA2182		0.029845	hypothetical protein		Hypothetical, unclassified, unknown
20 min-Down	PA2182		0.0112237	hypothetical protein		Hypothetical, unclassified, unknown
30 min-Down	PA2182		0.00673426	hypothetical protein		Hypothetical, unclassified, unknown
30 min-Down	PA2183		0.0292518	hypothetical protein		Hypothetical, unclassified, unknown
30 min-Down	PA2184		0.0370698	conserved hypothetical protein		Hypothetical, unclassified, unknown
20 min-Down	PA2184		0.0181514	conserved hypothetical protein		Hypothetical, unclassified, unknown
30 min-Down	PA2185	katN	0.0329083	non-heme catalase KatN		Adaptation, Protection
10 min-Down	PA2185	katN	0.0313978	non-heme catalase KatN		Adaptation, Protection
20 min-Down	PA2185	katN	0.0266926	non-heme catalase KatN		Adaptation, Protection
20 min-Down	PA2190		0.0236514	conserved hypothetical protein		Hypothetical, unclassified, unknown
30 min-Down	PA2190		0.0109313	conserved hypothetical protein		Hypothetical, unclassified, unknown
30 min-Down	PA2195	hcnC	0.0372164	hydrogen cyanide synthase HcnC		Central intermediary metabolism
10 min-Down	PA2195	hcnC	0.0280175	hydrogen cyanide synthase HcnC		Central intermediary metabolism
20 min-Down	PA2195	hcnC	0.0169043	hydrogen cyanide synthase HcnC		Central intermediary metabolism
30 min-Down	PA2196		0.023991	probable transcriptional regulator		Transcriptional regulators
30 min-Down	PA2199		0.0351152	probable dehydrogenase	Fructose and mannose metabolism [KEGG] ; Bisphenol A degradation [KEGG] ; Butanoate metabolism [KEGG] ; Metabolic pathways [KEGG]	Putative enzymes
20 min-Down	PA2203		0.0433614	probable amino acid permease		Membrane proteins ; Transport of small molecules
30 min-Down	PA2204		0.0379533	probable binding protein component of ABC transporter		Transport of small molecules
20 min-Down	PA2204		0.0367099	probable binding protein component of ABC transporter		Transport of small molecules
30 min-Down	PA2207		0.0276938	hypothetical protein		Hypothetical, unclassified, unknown
20 min-Down	PA2207		0.0208459	hypothetical protein		Hypothetical, unclassified, unknown
20 min-Down	PA2215		0.0259587	hypothetical protein		Hypothetical, unclassified, unknown
20 min-Down	PA2216		0.0382285	conserved hypothetical protein		Hypothetical, unclassified, unknown
30 min-Down	PA2217		0.0474417	probable aldehyde dehydrogenase		Putative enzymes
20 min-Down	PA2217		0.0233587	probable aldehyde dehydrogenase		Putative enzymes
10 min-Down	PA2223		0.0223357	hypothetical protein		Hypothetical, unclassified, unknown
30 min-Down	PA2224		0.0478943	hypothetical protein		Hypothetical, unclassified, unknown
20 min-Down	PA2224		0.0331172	hypothetical protein		Hypothetical, unclassified, unknown
10 min-Down	PA2224		0.0313978	hypothetical protein		Hypothetical, unclassified, unknown
20 min-Down	PA2226		0.0161115	hypothetical protein		Hypothetical, unclassified, unknown
30 min-Down	PA2226		0.00849319	hypothetical protein		Hypothetical, unclassified, unknown
30 min-Down	PA2227	vqsM	0.0168236	AraC-type transcriptional regulator VqsM		Transcriptional regulators
20 min-Down	PA2227	vqsM	0.0119782	AraC-type transcriptional regulator VqsM		Transcriptional regulators
10 min-Down	PA2228		0.0286263	hypothetical protein		Hypothetical, unclassified, unknown
30 min-Down	PA2229		0.0326959	conserved hypothetical protein		Hypothetical, unclassified, unknown
20 min-Down	PA2229		0.025967	conserved hypothetical protein		Hypothetical, unclassified, unknown
20 min-Down	PA2231	pslA	0.0440437	PslA	Psl exopolysaccharide biosynthesis [PseudoCAP]	Cell wall / LPS / capsule
30 min-Down	PA2231	pslA	0.0370642	PslA	Psl exopolysaccharide biosynthesis [PseudoCAP]	Cell wall / LPS / capsule
30 min-Down	PA2233	pslC	0.0281045	PslC	Psl exopolysaccharide biosynthesis [PseudoCAP]	Putative enzymes ; Cell wall / LPS / capsule
20 min-Down	PA2234	pslD	0.0469807	PslD	Psl exopolysaccharide biosynthesis [PseudoCAP]	Cell wall / LPS / capsule ; Transport of small molecules
30 min-Down	PA2234	pslD	0.016118	PslD	Psl exopolysaccharide biosynthesis [PseudoCAP]	Cell wall / LPS / capsule ; Transport of small molecules
30 min-Down	PA2237	pslG	0.0386047	PslG	Psl exopolysaccharide biosynthesis [PseudoCAP] ; Starch and sucrose metabolism [KEGG] ; Amino sugar and nucleotide sugar metabolism [KEGG] ; Metabolic pathways [KEGG]	Putative enzymes ; Cell wall / LPS / capsule
30 min-Down	PA2242	pslL	0.0364569	hypothetical protein		Hypothetical, unclassified, unknown
30 min-Down	PA2253	ansA	0.0200278	L-asparaginase I	Nitrogen metabolism [PseudoCAP] ; Cyanoamino acid metabolism [PseudoCAP] ; Alanine and Aspartate metabolism [PseudoCAP] ; Synthesis of aspartate and asparagine; interconversion of aspartate and asparagine. [PseudoCyc] ; asparagine degradation 1 [PseudoCyc] ; Alanine, aspartate and glutamate metabolism [KEGG] ; Cyanoamino acid metabolism [KEGG] ; Nitrogen metabolism [KEGG] ; Metabolic pathways [KE…	Amino acid biosynthesis and metabolism
20 min-Down	PA2261		0.0424257	probable 2-ketogluconate kinase	2-dehydro-D-gluconate pyruvate degradation [PseudoCyc] ; Pentose phosphate pathway [KEGG] ; Metabolic pathways [KEGG]	Carbon compound catabolism
30 min-Down	PA2261		0.0307948	probable 2-ketogluconate kinase	2-dehydro-D-gluconate pyruvate degradation [PseudoCyc] ; Pentose phosphate pathway [KEGG] ; Metabolic pathways [KEGG]	Carbon compound catabolism
20 min-Down	PA2267		0.0435251	probable transcriptional regulator		Transcriptional regulators
30 min-Down	PA2270		0.0326636	probable transcriptional regulator		Transcriptional regulators
10 min-Down	PA2274		0.0333919	hypothetical protein		Hypothetical, unclassified, unknown
20 min-Down	PA2274		0.0172479	hypothetical protein		Hypothetical, unclassified, unknown
20 min-Down	PA2281		0.0160886	probable transcriptional regulator		Transcriptional regulators
20 min-Up	PA2283		0.0350623	hypothetical protein		Hypothetical, unclassified, unknown
30 min-Up	PA2285		0.0490233	hypothetical protein		Hypothetical, unclassified, unknown
20 min-Down	PA2289		0.0186944	conserved hypothetical protein		Hypothetical, unclassified, unknown
30 min-Down	PA2289		0.00865069	conserved hypothetical protein		Hypothetical, unclassified, unknown
30 min-Down	PA2290	gcd	0.0255127	glucose dehydrogenase	Pentose phosphate cycle [PseudoCAP] ; glucose 1-phosphate metabolism [PseudoCyc] ; Pentose phosphate pathway [KEGG] ; Metabolic pathways [KEGG]	Carbon compound catabolism ; Energy metabolism
20 min-Down	PA2293		0.0455813	hypothetical protein		Hypothetical, unclassified, unknown
30 min-Down	PA2293		0.0337414	hypothetical protein		Hypothetical, unclassified, unknown
20 min-Down	PA2296		0.0477858	hypothetical protein	ABC transporters [KEGG]	Hypothetical, unclassified, unknown
30 min-Down	PA2296		0.047465	hypothetical protein	ABC transporters [KEGG]	Hypothetical, unclassified, unknown
30 min-Down	PA2299		0.0236553	probable transcriptional regulator		Transcriptional regulators
10 min-Down	PA2301		0.0429533	hypothetical protein		Hypothetical, unclassified, unknown
30 min-Down	PA2301		0.0401845	hypothetical protein		Hypothetical, unclassified, unknown
20 min-Down	PA2301		0.0306205	hypothetical protein		Hypothetical, unclassified, unknown
20 min-Down	PA2306		0.0391605	conserved hypothetical protein		Membrane proteins
30 min-Down	PA2306		0.0224082	conserved hypothetical protein		Membrane proteins
30 min-Down	PA2311		0.021309	hypothetical protein		Hypothetical, unclassified, unknown
05 min-Down	PA2313		0.0479499	hypothetical protein		Membrane proteins
10 min-Down	PA2313		0.0223357	hypothetical protein		Membrane proteins
30 min-Down	PA2313		0.0183234	hypothetical protein		Membrane proteins
20 min-Down	PA2313		0.0115339	hypothetical protein		Membrane proteins
20 min-Down	PA2316		0.0422918	probable transcriptional regulator		Transcriptional regulators
30 min-Down	PA2316		0.0357915	probable transcriptional regulator		Transcriptional regulators
10 min-Down	PA2318		0.0327358	hypothetical protein		Hypothetical, unclassified, unknown
20 min-Down	PA2318		0.0220571	hypothetical protein		Hypothetical, unclassified, unknown
10 min-Down	PA2321		0.0286263	gluconokinase	Pentose phosphate cycle [PseudoCAP] ; Glycolysis / Gluconeogenesis [PseudoCAP] ; L-idonate degradation [PseudoCyc] ; superpathway for gluconate degradation [PseudoCyc] ; Pentose phosphate pathway [KEGG] ; Metabolic pathways [KEGG]	Energy metabolism ; Carbon compound catabolism
20 min-Down	PA2321		0.0177599	gluconokinase	Pentose phosphate cycle [PseudoCAP] ; Glycolysis / Gluconeogenesis [PseudoCAP] ; L-idonate degradation [PseudoCyc] ; superpathway for gluconate degradation [PseudoCyc] ; Pentose phosphate pathway [KEGG] ; Metabolic pathways [KEGG]	Energy metabolism ; Carbon compound catabolism
30 min-Down	PA2321		0.0161516	gluconokinase	Pentose phosphate cycle [PseudoCAP] ; Glycolysis / Gluconeogenesis [PseudoCAP] ; L-idonate degradation [PseudoCyc] ; superpathway for gluconate degradation [PseudoCyc] ; Pentose phosphate pathway [KEGG] ; Metabolic pathways [KEGG]	Energy metabolism ; Carbon compound catabolism
30 min-Down	PA2322		0.047202	gluconate permease		Transport of small molecules
20 min-Down	PA2323		0.0379315	probable glyceraldehyde-3-phosphate dehydrogenase	Glycolysis / Gluconeogenesis [PseudoCAP] ; gluconeogenesis [PseudoCyc] ; aerobic glycerol degradation I [PseudoCyc] ; 2-dehydro-D-gluconate pyruvate degradation [PseudoCyc] ; sorbitol metabolism [PseudoCyc] ; glycolysis+Entner-Doudoroff [PseudoCyc] ; heterofermentative lactate fermentation [PseudoCyc] ; anaerobic glycolysis [PseudoCyc] ; glycolysis [PseudoCyc] ; glycolysis+TCA+glyoxylate bypass […	Carbon compound catabolism
30 min-Down	PA2323		0.0288026	probable glyceraldehyde-3-phosphate dehydrogenase	Glycolysis / Gluconeogenesis [PseudoCAP] ; gluconeogenesis [PseudoCyc] ; aerobic glycerol degradation I [PseudoCyc] ; 2-dehydro-D-gluconate pyruvate degradation [PseudoCyc] ; sorbitol metabolism [PseudoCyc] ; glycolysis+Entner-Doudoroff [PseudoCyc] ; heterofermentative lactate fermentation [PseudoCyc] ; anaerobic glycolysis [PseudoCyc] ; glycolysis [PseudoCyc] ; glycolysis+TCA+glyoxylate bypass […	Carbon compound catabolism
30 min-Down	PA2325		0.047264	hypothetical protein		Putative enzymes
20 min-Down	PA2327		0.0393318	probable permease of ABC transporter	ABC transporters [KEGG]	Membrane proteins ; Transport of small molecules
20 min-Down	PA2330		0.0353385	hypothetical protein		Hypothetical, unclassified, unknown
30 min-Down	PA2330		0.00709547	hypothetical protein		Hypothetical, unclassified, unknown
20 min-Down	PA2331		0.0367099	hypothetical protein		Membrane proteins
30 min-Down	PA2331		0.00980787	hypothetical protein		Membrane proteins
10 min-Down	PA2332		0.0223357	probable transcriptional regulator		Transcriptional regulators
20 min-Down	PA2332		0.0181846	probable transcriptional regulator		Transcriptional regulators
30 min-Down	PA2332		0.00958743	probable transcriptional regulator		Transcriptional regulators
10 min-Down	PA2337	mtlR	0.029845	transcriptional regulator MtlR		Transcriptional regulators
20 min-Down	PA2337	mtlR	0.0161115	transcriptional regulator MtlR		Transcriptional regulators
30 min-Down	PA2337	mtlR	0.0147167	transcriptional regulator MtlR		Transcriptional regulators
30 min-Down	PA2339		0.0386047	probable binding-protein-dependent maltose/mannitol transport protein	ABC transporters [KEGG]	Transport of small molecules
30 min-Down	PA2352		0.0339927	probable glycerophosphoryl diester phosphodiesterase	glycerol metabolism [PseudoCyc] ; Glycerophospholipid metabolism [KEGG]	Putative enzymes
30 min-Down	PA2353		0.0188677	conserved hypothetical protein		Hypothetical, unclassified, unknown
20 min-Down	PA2353		0.0161115	conserved hypothetical protein		Hypothetical, unclassified, unknown
20 min-Down	PA2359		0.0284052	probable transcriptional regulator		Transcriptional regulators
30 min-Down	PA2360		0.00922392	hypothetical protein		Hypothetical, unclassified, unknown
20 min-Down	PA2373		0.0416934	conserved hypothetical protein		Hypothetical, unclassified, unknown
30 min-Down	PA2373		0.0368781	conserved hypothetical protein		Hypothetical, unclassified, unknown
20 min-Down	PA2375		0.0189123	hypothetical protein		Membrane proteins
30 min-Down	PA2378		0.0315779	probable aldehyde dehydrogenase		Putative enzymes
20 min-Down	PA2379		0.0350623	probable oxidoreductase		Putative enzymes
30 min-Down	PA2379		0.0152526	probable oxidoreductase		Putative enzymes
20 min-Down	PA2380		0.0219638	hypothetical protein		Hypothetical, unclassified, unknown
30 min-Down	PA2380		0.0136367	hypothetical protein		Hypothetical, unclassified, unknown
10 min-Down	PA2381		0.0326002	hypothetical protein		Hypothetical, unclassified, unknown
20 min-Down	PA2381		0.0160995	hypothetical protein		Hypothetical, unclassified, unknown
30 min-Down	PA2381		0.0120403	hypothetical protein		Hypothetical, unclassified, unknown
30 min-Down	PA2382	lldA	0.047057	L-lactate dehydrogenase	Pyruvate metabolism [PseudoCAP] ; lactate oxidation [PseudoCyc] ; sorbitol metabolism [PseudoCyc] ; pyruvate metabolism [PseudoCyc] ; anaerobic glycolysis [PseudoCyc] ; Pyruvate metabolism [KEGG] ; Metabolic pathways [KEGG]	Energy metabolism
30 min-Down	PA2383		0.036903	probable transcriptional regulator		Transcriptional regulators
10 min-Down	PA2383		0.0334621	probable transcriptional regulator		Transcriptional regulators
20 min-Down	PA2383		0.0174242	probable transcriptional regulator		Transcriptional regulators
10 min-Down	PA2390		0.023631	probable ATP-binding/permease fusion ABC transporter	ABC transporters [KEGG]	Membrane proteins ; Transport of small molecules
30 min-Down	PA2390		0.0232223	probable ATP-binding/permease fusion ABC transporter	ABC transporters [KEGG]	Membrane proteins ; Transport of small molecules
20 min-Down	PA2390		0.0162638	probable ATP-binding/permease fusion ABC transporter	ABC transporters [KEGG]	Membrane proteins ; Transport of small molecules
20 min-Down	PA2395	pvdO	0.0171386	PvdO	Pyoverdine synthesis [PseudoCAP]	Adaptation, Protection
30 min-Down	PA2395	pvdO	0.00937309	PvdO	Pyoverdine synthesis [PseudoCAP]	Adaptation, Protection
10 min-Down	PA2397	pvdE	0.0407033	pyoverdine biosynthesis protein PvdE	ABC transporters [KEGG]	Membrane proteins ; Adaptation, Protection ; Transport of small molecules
20 min-Down	PA2397	pvdE	0.0195722	pyoverdine biosynthesis protein PvdE	ABC transporters [KEGG]	Membrane proteins ; Adaptation, Protection ; Transport of small molecules
30 min-Down	PA2397	pvdE	0.0176185	pyoverdine biosynthesis protein PvdE	ABC transporters [KEGG]	Membrane proteins ; Adaptation, Protection ; Transport of small molecules
20 min-Down	PA2403		0.0487689	hypothetical protein		Membrane proteins
30 min-Down	PA2406		0.0359928	hypothetical protein		Hypothetical, unclassified, unknown
20 min-Down	PA2406		0.0320837	hypothetical protein		Hypothetical, unclassified, unknown
20 min-Up	PA2407		0.0180892	probable adhesion protein	ABC transporters [KEGG]	Motility & Attachment
30 min-Up	PA2415		0.011206	hypothetical protein		Membrane proteins
30 min-Down	PA2419		0.0293486	probable hydrolase		Putative enzymes
20 min-Down	PA2419		0.0174242	probable hydrolase		Putative enzymes
10 min-Down	PA2423		0.0246871	hypothetical protein		Hypothetical, unclassified, unknown
20 min-Down	PA2423		0.0140079	hypothetical protein		Hypothetical, unclassified, unknown
30 min-Down	PA2423		0.0133567	hypothetical protein		Hypothetical, unclassified, unknown
20 min-Down	PA2424	pvdL	0.0300867	PvdL	Pyoverdine synthesis [PseudoCAP]	Adaptation, Protection
30 min-Down	PA2424	pvdL	0.0262315	PvdL	Pyoverdine synthesis [PseudoCAP]	Adaptation, Protection
20 min-Down	PA2429		0.015252	hypothetical protein		Hypothetical, unclassified, unknown
20 min-Down	PA2430		0.0275607	conserved hypothetical protein		Hypothetical, unclassified, unknown
10 min-Down	PA2430		0.0223357	conserved hypothetical protein		Hypothetical, unclassified, unknown
30 min-Down	PA2432	bexR	0.0460968	bistable expression regulator, BexR		Transcriptional regulators
20 min-Down	PA2432	bexR	0.0349009	bistable expression regulator, BexR		Transcriptional regulators
20 min-Down	PA2436		0.0371826	hypothetical protein		Hypothetical, unclassified, unknown
30 min-Down	PA2436		0.0244234	hypothetical protein		Hypothetical, unclassified, unknown
20 min-Down	PA2443	sdaA	0.0225502	L-serine dehydratase	Glycine, serine and threonine metabolism [PseudoCAP] ; Cysteine metabolism [PseudoCAP] ; L-serine degradation [PseudoCyc] ; Glycine, serine and threonine metabolism [KEGG] ; Cysteine and methionine metabolism [KEGG] ; Metabolic pathways [KEGG]	Amino acid biosynthesis and metabolism
30 min-Down	PA2443	sdaA	0.00830011	L-serine dehydratase	Glycine, serine and threonine metabolism [PseudoCAP] ; Cysteine metabolism [PseudoCAP] ; L-serine degradation [PseudoCyc] ; Glycine, serine and threonine metabolism [KEGG] ; Cysteine and methionine metabolism [KEGG] ; Metabolic pathways [KEGG]	Amino acid biosynthesis and metabolism
10 min-Down	PA2444	glyA2	0.0442914	serine hydroxymethyltransferase	Methane metabolism [PseudoCAP] ; One carbon pool by folate [PseudoCAP] ; Lysine degradation [PseudoCAP] ; Glycine, serine and threonine metabolism [PseudoCAP] ; Cyanoamino acid metabolism [PseudoCAP] ; serine and glycine biosynthesis [PseudoCyc] ; glycine biosynthesis I [PseudoCyc] ; formylTHF biosynthesis [PseudoCyc] ; folic acid biosynthesis [PseudoCyc] ; serine-isocitrate lyase pathway [Pseudo…	Amino acid biosynthesis and metabolism
20 min-Down	PA2444	glyA2	0.0166009	serine hydroxymethyltransferase	Methane metabolism [PseudoCAP] ; One carbon pool by folate [PseudoCAP] ; Lysine degradation [PseudoCAP] ; Glycine, serine and threonine metabolism [PseudoCAP] ; Cyanoamino acid metabolism [PseudoCAP] ; serine and glycine biosynthesis [PseudoCyc] ; glycine biosynthesis I [PseudoCyc] ; formylTHF biosynthesis [PseudoCyc] ; folic acid biosynthesis [PseudoCyc] ; serine-isocitrate lyase pathway [Pseudo…	Amino acid biosynthesis and metabolism
30 min-Down	PA2444	glyA2	0.0148873	serine hydroxymethyltransferase	Methane metabolism [PseudoCAP] ; One carbon pool by folate [PseudoCAP] ; Lysine degradation [PseudoCAP] ; Glycine, serine and threonine metabolism [PseudoCAP] ; Cyanoamino acid metabolism [PseudoCAP] ; serine and glycine biosynthesis [PseudoCyc] ; glycine biosynthesis I [PseudoCyc] ; formylTHF biosynthesis [PseudoCyc] ; folic acid biosynthesis [PseudoCyc] ; serine-isocitrate lyase pathway [Pseudo…	Amino acid biosynthesis and metabolism
05 min-Down	PA2445	gcvP2	0.0479499	glycine cleavage system protein P2	Glycine, serine and threonine metabolism [PseudoCAP] ; Glycine, serine and threonine metabolism [KEGG] ; Metabolic pathways [KEGG]	Central intermediary metabolism ; Amino acid biosynthesis and metabolism
10 min-Down	PA2445	gcvP2	0.0286263	glycine cleavage system protein P2	Glycine, serine and threonine metabolism [PseudoCAP] ; Glycine, serine and threonine metabolism [KEGG] ; Metabolic pathways [KEGG]	Central intermediary metabolism ; Amino acid biosynthesis and metabolism
20 min-Down	PA2445	gcvP2	0.0115052	glycine cleavage system protein P2	Glycine, serine and threonine metabolism [PseudoCAP] ; Glycine, serine and threonine metabolism [KEGG] ; Metabolic pathways [KEGG]	Central intermediary metabolism ; Amino acid biosynthesis and metabolism
30 min-Down	PA2445	gcvP2	0.00691918	glycine cleavage system protein P2	Glycine, serine and threonine metabolism [PseudoCAP] ; Glycine, serine and threonine metabolism [KEGG] ; Metabolic pathways [KEGG]	Central intermediary metabolism ; Amino acid biosynthesis and metabolism
20 min-Down	PA2446	gcvH2	0.0349009	glycine cleavage system protein H2		Amino acid biosynthesis and metabolism
30 min-Down	PA2446	gcvH2	0.0226997	glycine cleavage system protein H2		Amino acid biosynthesis and metabolism
20 min-Down	PA2454		0.0161115	hypothetical protein		Hypothetical, unclassified, unknown
30 min-Down	PA2454		0.00922392	hypothetical protein		Hypothetical, unclassified, unknown
20 min-Down	PA2455		0.0233507	hypothetical protein		Hypothetical, unclassified, unknown
30 min-Down	PA2455		0.020068	hypothetical protein		Hypothetical, unclassified, unknown
20 min-Down	PA2459		0.0473113	hypothetical protein		Hypothetical, unclassified, unknown
30 min-Down	PA2459		0.0308106	hypothetical protein		Hypothetical, unclassified, unknown
20 min-Down	PA2461		0.0416934	hypothetical protein		Hypothetical, unclassified, unknown
30 min-Down	PA2461		0.0334749	hypothetical protein		Hypothetical, unclassified, unknown
80 min-Down	PA2461		0.0171862	hypothetical protein		Hypothetical, unclassified, unknown	Unknown[Class 3]
20 min-Down	PA2471		0.0106402	conserved hypothetical protein		Hypothetical, unclassified, unknown
30 min-Down	PA2471		0.0064572	conserved hypothetical protein		Hypothetical, unclassified, unknown
10 min-Down	PA2486		0.0365805	hypothetical protein		Hypothetical, unclassified, unknown
20 min-Down	PA2486		0.0231022	hypothetical protein		Hypothetical, unclassified, unknown
30 min-Down	PA2486		0.017536	hypothetical protein		Hypothetical, unclassified, unknown
10 min-Down	PA2490		0.0445738	conserved hypothetical protein		Hypothetical, unclassified, unknown
30 min-Down	PA2490		0.0407428	conserved hypothetical protein		Hypothetical, unclassified, unknown
20 min-Down	PA2490		0.0350623	conserved hypothetical protein		Hypothetical, unclassified, unknown
20 min-Down	PA2491		0.0470734	probable oxidoreductase		Putative enzymes
30 min-Down	PA2491		0.0240852	probable oxidoreductase		Putative enzymes
20 min-Down	PA2493	mexE	0.023271	Resistance-Nodulation-Cell Division (RND) multidrug efflux membrane fusion protein MexE precursor		Transport of small molecules ; Antibiotic resistance and susceptibility
30 min-Down	PA2493	mexE	0.0124857	Resistance-Nodulation-Cell Division (RND) multidrug efflux membrane fusion protein MexE precursor		Transport of small molecules ; Antibiotic resistance and susceptibility
30 min-Down	PA2495	oprN	0.0254199	Multidrug efflux outer membrane protein OprN precursor		Membrane proteins ; Antibiotic resistance and susceptibility ; Transport of small molecules
20 min-Down	PA2496		0.0266926	hypothetical protein		Hypothetical, unclassified, unknown
30 min-Down	PA2496		0.0211044	hypothetical protein		Hypothetical, unclassified, unknown
30 min-Down	PA2501		0.0483372	hypothetical protein		Membrane proteins
10 min-Down	PA2502		0.0354568	hypothetical protein		Hypothetical, unclassified, unknown
20 min-Down	PA2502		0.0153008	hypothetical protein		Hypothetical, unclassified, unknown
10 min-Down	PA2504		0.029845	hypothetical protein		Hypothetical, unclassified, unknown
20 min-Down	PA2504		0.0173953	hypothetical protein		Hypothetical, unclassified, unknown
30 min-Down	PA2504		0.012596	hypothetical protein		Hypothetical, unclassified, unknown
10 min-Down	PA2506		0.0354568	hypothetical protein		Hypothetical, unclassified, unknown
20 min-Down	PA2529		0.0326079	hypothetical protein		Hypothetical, unclassified, unknown
30 min-Down	PA2529		0.0168236	hypothetical protein		Hypothetical, unclassified, unknown
30 min-Down	PA2530		0.0298662	hypothetical protein		Hypothetical, unclassified, unknown
20 min-Down	PA2537		0.0320837	probable acyltransferase		Fatty acid and phospholipid metabolism
30 min-Down	PA2537		0.023991	probable acyltransferase		Fatty acid and phospholipid metabolism
20 min-Down	PA2541		0.0303788	probable CDP-alcohol phosphatidyltransferase	Glycerophospholipid metabolism [KEGG] ; Metabolic pathways [KEGG]	Putative enzymes
30 min-Down	PA2541		0.0179694	probable CDP-alcohol phosphatidyltransferase	Glycerophospholipid metabolism [KEGG] ; Metabolic pathways [KEGG]	Putative enzymes
30 min-Down	PA2545	xthA	0.0409961	exodeoxyribonuclease III	Base excision repair [KEGG]	DNA replication, recombination, modification and repair
20 min-Down	PA2547		0.0343112	probable transcriptional regulator		Transcriptional regulators
30 min-Down	PA2547		0.0207561	probable transcriptional regulator		Transcriptional regulators
20 min-Down	PA2548		0.0373768	hypothetical protein	ABC transporters [KEGG] ; Two-component system [KEGG]	Hypothetical, unclassified, unknown
30 min-Down	PA2548		0.00868252	hypothetical protein	ABC transporters [KEGG] ; Two-component system [KEGG]	Hypothetical, unclassified, unknown
20 min-Down	PA2551		0.0437485	probable transcriptional regulator		Transcriptional regulators
20 min-Down	PA2553		0.0301932	probable acyl-CoA thiolase	Fatty acid metabolism [KEGG] ; Synthesis and degradation of ketone bodies [KEGG] ; Valine, leucine and isoleucine degradation [KEGG] ; Lysine degradation [KEGG] ; Tryptophan metabolism [KEGG] ; Pyruvate metabolism [KEGG] ; Benzoate degradation via CoA ligation [KEGG] ; Propanoate metabolism [KEGG] ; Butanoate metabolism [KEGG] ; Terpenoid backbone biosynthesis [KEGG] ; Metabolic pathways [KEGG] ;…	Putative enzymes
30 min-Down	PA2553		0.0188705	probable acyl-CoA thiolase	Fatty acid metabolism [KEGG] ; Synthesis and degradation of ketone bodies [KEGG] ; Valine, leucine and isoleucine degradation [KEGG] ; Lysine degradation [KEGG] ; Tryptophan metabolism [KEGG] ; Pyruvate metabolism [KEGG] ; Benzoate degradation via CoA ligation [KEGG] ; Propanoate metabolism [KEGG] ; Butanoate metabolism [KEGG] ; Terpenoid backbone biosynthesis [KEGG] ; Metabolic pathways [KEGG] ;…	Putative enzymes
30 min-Down	PA2564		0.0291443	hypothetical protein		Hypothetical, unclassified, unknown
20 min-Down	PA2567		0.036146	hypothetical protein		Hypothetical, unclassified, unknown
30 min-Down	PA2567		0.0226311	hypothetical protein		Hypothetical, unclassified, unknown
20 min-Down	PA2572		0.0469807	probable two-component response regulator	Two-component System [PseudoCAP]	Transcriptional regulators ; Two-component regulatory systems
10 min-Down	PA2577		0.0272536	probable transcriptional regulator		Transcriptional regulators
20 min-Down	PA2577		0.0249553	probable transcriptional regulator		Transcriptional regulators
30 min-Down	PA2577		0.0145985	probable transcriptional regulator		Transcriptional regulators
10 min-Down	PA2579	kynA	0.0223357	L-Tryptophan:oxygen 2,3-oxidoreductase (decyclizing) KynA	Tryptophan metabolism [KEGG] ; Metabolic pathways [KEGG]	Putative enzymes
30 min-Down	PA2579	kynA	0.0191113	L-Tryptophan:oxygen 2,3-oxidoreductase (decyclizing) KynA	Tryptophan metabolism [KEGG] ; Metabolic pathways [KEGG]	Putative enzymes
20 min-Down	PA2579	kynA	0.00940505	L-Tryptophan:oxygen 2,3-oxidoreductase (decyclizing) KynA	Tryptophan metabolism [KEGG] ; Metabolic pathways [KEGG]	Putative enzymes
20 min-Down	PA2581		0.043767	hypothetical protein		Hypothetical, unclassified, unknown
30 min-Down	PA2581		0.0144208	hypothetical protein		Hypothetical, unclassified, unknown
10 min-Down	PA2584	pgsA	0.030013	CDP-diacylglycerol--glycerol-3-phosphate 3-phosphatidyltransferase	Glycerolipid metabolism [PseudoCAP] ; phospholipid biosynthesis [PseudoCyc] ; Glycerophospholipid metabolism [KEGG] ; Metabolic pathways [KEGG]	Fatty acid and phospholipid metabolism
20 min-Down	PA2584	pgsA	0.0267771	CDP-diacylglycerol--glycerol-3-phosphate 3-phosphatidyltransferase	Glycerolipid metabolism [PseudoCAP] ; phospholipid biosynthesis [PseudoCyc] ; Glycerophospholipid metabolism [KEGG] ; Metabolic pathways [KEGG]	Fatty acid and phospholipid metabolism
30 min-Down	PA2584	pgsA	0.022372	CDP-diacylglycerol--glycerol-3-phosphate 3-phosphatidyltransferase	Glycerolipid metabolism [PseudoCAP] ; phospholipid biosynthesis [PseudoCyc] ; Glycerophospholipid metabolism [KEGG] ; Metabolic pathways [KEGG]	Fatty acid and phospholipid metabolism
10 min-Down	PA2586	gacA	0.0223357	response regulator GacA		Transcriptional regulators
05 min-Down	PA2588		0.0359906	probable transcriptional regulator		Transcriptional regulators
10 min-Down	PA2588		0.023631	probable transcriptional regulator		Transcriptional regulators
30 min-Down	PA2588		0.012596	probable transcriptional regulator		Transcriptional regulators
20 min-Down	PA2588		0.0111634	probable transcriptional regulator		Transcriptional regulators
10 min-Down	PA2591		0.0263118	probable transcriptional regulator		Transcriptional regulators
10 min-Down	PA2594		0.0495848	conserved hypothetical protein	ABC transporters [KEGG]	Hypothetical, unclassified, unknown
20 min-Down	PA2594		0.033113	conserved hypothetical protein	ABC transporters [KEGG]	Hypothetical, unclassified, unknown
30 min-Down	PA2594		0.0195055	conserved hypothetical protein	ABC transporters [KEGG]	Hypothetical, unclassified, unknown
30 min-Down	PA2601		0.0308392	probable transcriptional regulator		Transcriptional regulators
20 min-Down	PA2601		0.0225502	probable transcriptional regulator		Transcriptional regulators
20 min-Down	PA2602		0.0178057	hypothetical protein		Hypothetical, unclassified, unknown
30 min-Down	PA2602		0.0131123	hypothetical protein		Hypothetical, unclassified, unknown
20 min-Down	PA2603		0.0357662	probable thiosulfate sulfurtransferase		Putative enzymes
30 min-Down	PA2603		0.023371	probable thiosulfate sulfurtransferase		Putative enzymes
10 min-Down	PA2605		0.0405201	conserved hypothetical protein		Hypothetical, unclassified, unknown
20 min-Down	PA2605		0.0280134	conserved hypothetical protein		Hypothetical, unclassified, unknown
30 min-Down	PA2605		0.0118356	conserved hypothetical protein		Hypothetical, unclassified, unknown
10 min-Down	PA2606		0.0338937	conserved hypothetical protein		Hypothetical, unclassified, unknown
30 min-Down	PA2606		0.0152028	conserved hypothetical protein		Hypothetical, unclassified, unknown
20 min-Down	PA2606		0.0132884	conserved hypothetical protein		Hypothetical, unclassified, unknown
30 min-Down	PA2607		0.0452019	conserved hypothetical protein		Hypothetical, unclassified, unknown
20 min-Down	PA2607		0.0357758	conserved hypothetical protein		Hypothetical, unclassified, unknown
30 min-Down	PA2608		0.0378962	conserved hypothetical protein		Hypothetical, unclassified, unknown
20 min-Down	PA2608		0.0233587	conserved hypothetical protein		Hypothetical, unclassified, unknown
20 min-Down	PA2609		0.0132884	hypothetical protein		Hypothetical, unclassified, unknown
30 min-Down	PA2609		0.00630362	hypothetical protein		Hypothetical, unclassified, unknown
30 min-Down	PA2610		0.0328194	conserved hypothetical protein		Hypothetical, unclassified, unknown
20 min-Down	PA2612	serS	0.0214235	seryl-tRNA synthetase	Glycine, serine and threonine metabolism [PseudoCAP] ; Aminoacyl-tRNA biosynthesis [PseudoCAP] ; tRNA charging pathway [PseudoCyc] ; Aminoacyl-tRNA biosynthesis [KEGG]	Amino acid biosynthesis and metabolism ; Translation, post-translational modification, degradation
30 min-Down	PA2612	serS	0.00868252	seryl-tRNA synthetase	Glycine, serine and threonine metabolism [PseudoCAP] ; Aminoacyl-tRNA biosynthesis [PseudoCAP] ; tRNA charging pathway [PseudoCyc] ; Aminoacyl-tRNA biosynthesis [KEGG]	Amino acid biosynthesis and metabolism ; Translation, post-translational modification, degradation
30 min-Down	PA2613		0.0351049	conserved hypothetical protein		Hypothetical, unclassified, unknown
20 min-Down	PA2613		0.0339829	conserved hypothetical protein		Hypothetical, unclassified, unknown
10 min-Down	PA2614	lolA	0.0405201	periplasmic chaperone LolA		Chaperones & heat shock proteins
20 min-Down	PA2614	lolA	0.0112237	periplasmic chaperone LolA		Chaperones & heat shock proteins
30 min-Down	PA2614	lolA	0.00565587	periplasmic chaperone LolA		Chaperones & heat shock proteins
30 min-Down	PA2615	ftsK	0.0338909	cell division protein FtsK		Cell division
30 min-Down	PA2616	trxB1	0.0230877	thioredoxin reductase 1	Pyrimidine metabolism [PseudoCAP] ; thioredoxin pathway [PseudoCyc] ; Pyrimidine metabolism [KEGG]	Nucleotide biosynthesis and metabolism
80 min-Down	PA2616	trxB1	0.0161115	thioredoxin reductase 1	Pyrimidine metabolism [PseudoCAP] ; thioredoxin pathway [PseudoCyc] ; Pyrimidine metabolism [KEGG]	Nucleotide biosynthesis and metabolism	Cytoplasmic[Class 2] ; Unknown (This protein may have multiple localization sites)[Class 3]
30 min-Down	PA2618		0.0437781	hypothetical protein		Translation, post-translational modification, degradation
20 min-Down	PA2621		0.0422466	conserved hypothetical protein		Hypothetical, unclassified, unknown
30 min-Down	PA2621		0.0109313	conserved hypothetical protein		Hypothetical, unclassified, unknown
20 min-Down	PA2622	cspD	0.0343112	cold-shock protein CspD		Transcriptional regulators ; Adaptation, Protection
30 min-Down	PA2622	cspD	0.0263827	cold-shock protein CspD		Transcriptional regulators ; Adaptation, Protection
20 min-Down	PA2623	icd	0.0161115	isocitrate dehydrogenase	Reductive carboxylate cycle (CO2 fixation) [PseudoCAP] ; Glutathione metabolism [PseudoCAP] ; Citrate cycle (TCA cycle) [PseudoCAP] ; glycolysis+TCA+glyoxylate bypass [PseudoCyc] ; anaerobic respiration [PseudoCyc] ; TCA cycle -- aerobic respiration [PseudoCyc] ; glyoxylate bypass+TCA [PseudoCyc] ; Citrate cycle (TCA cycle) [KEGG] ; Glutathione metabolism [KEGG] ; Metabolic pathways [KEGG]	Carbon compound catabolism ; Amino acid biosynthesis and metabolism ; Energy metabolism
30 min-Down	PA2623	icd	0.00412488	isocitrate dehydrogenase	Reductive carboxylate cycle (CO2 fixation) [PseudoCAP] ; Glutathione metabolism [PseudoCAP] ; Citrate cycle (TCA cycle) [PseudoCAP] ; glycolysis+TCA+glyoxylate bypass [PseudoCyc] ; anaerobic respiration [PseudoCyc] ; TCA cycle -- aerobic respiration [PseudoCyc] ; glyoxylate bypass+TCA [PseudoCyc] ; Citrate cycle (TCA cycle) [KEGG] ; Glutathione metabolism [KEGG] ; Metabolic pathways [KEGG]	Carbon compound catabolism ; Amino acid biosynthesis and metabolism ; Energy metabolism
30 min-Down	PA2624	idh	0.023472	isocitrate dehydrogenase	glycolysis+TCA+glyoxylate bypass [PseudoCyc] ; anaerobic respiration [PseudoCyc] ; TCA cycle -- aerobic respiration [PseudoCyc] ; glyoxylate bypass+TCA [PseudoCyc] ; Citrate cycle (TCA cycle) [KEGG] ; Glutathione metabolism [KEGG] ; Metabolic pathways [KEGG]	Energy metabolism
20 min-Down	PA2626	trmU	0.0229994	tRNA methyltransferase		Transcription, RNA processing and degradation
30 min-Down	PA2626	trmU	0.0150956	tRNA methyltransferase		Transcription, RNA processing and degradation
20 min-Down	PA2629	purB	0.0193696	adenylosuccinate lyase	Purine metabolism [PseudoCAP] ; Alanine and Aspartate metabolism [PseudoCAP] ; de novo biosynthesis of purine nucleotides [PseudoCyc] ; his+purine+pyrimidine biosynthesis [PseudoCyc] ; Purine metabolism [KEGG] ; Alanine, aspartate and glutamate metabolism [KEGG] ; Metabolic pathways [KEGG]	Amino acid biosynthesis and metabolism ; Nucleotide biosynthesis and metabolism
30 min-Down	PA2629	purB	0.00938748	adenylosuccinate lyase	Purine metabolism [PseudoCAP] ; Alanine and Aspartate metabolism [PseudoCAP] ; de novo biosynthesis of purine nucleotides [PseudoCyc] ; his+purine+pyrimidine biosynthesis [PseudoCyc] ; Purine metabolism [KEGG] ; Alanine, aspartate and glutamate metabolism [KEGG] ; Metabolic pathways [KEGG]	Amino acid biosynthesis and metabolism ; Nucleotide biosynthesis and metabolism
20 min-Down	PA2630		0.0177896	conserved hypothetical protein		Hypothetical, unclassified, unknown
30 min-Down	PA2630		0.0102592	conserved hypothetical protein		Hypothetical, unclassified, unknown
20 min-Down	PA2631		0.0209309	probable acetyl transferase		Putative enzymes
30 min-Down	PA2631		0.008964	probable acetyl transferase		Putative enzymes
20 min-Down	PA2632		0.0441765	hypothetical protein		Hypothetical, unclassified, unknown
30 min-Down	PA2632		0.0344595	hypothetical protein		Hypothetical, unclassified, unknown
20 min-Down	PA2633		0.0286617	hypothetical protein		Related to phage, transposon, or plasmid
30 min-Down	PA2633		0.0223586	hypothetical protein		Related to phage, transposon, or plasmid
20 min-Down	PA2638	nuoB	0.0209185	NADH dehydrogenase I chain B	Oxidative phosphorylation [PseudoCAP] ; Oxidative phosphorylation [KEGG] ; Metabolic pathways [KEGG]	Energy metabolism
30 min-Down	PA2638	nuoB	0.00925443	NADH dehydrogenase I chain B	Oxidative phosphorylation [PseudoCAP] ; Oxidative phosphorylation [KEGG] ; Metabolic pathways [KEGG]	Energy metabolism
20 min-Down	PA2639	nuoD	0.0197039	NADH dehydrogenase I chain C,D	Oxidative phosphorylation [PseudoCAP] ; Oxidative phosphorylation [KEGG] ; Metabolic pathways [KEGG]	Energy metabolism
30 min-Down	PA2639	nuoD	0.0108157	NADH dehydrogenase I chain C,D	Oxidative phosphorylation [PseudoCAP] ; Oxidative phosphorylation [KEGG] ; Metabolic pathways [KEGG]	Energy metabolism
20 min-Down	PA2640	nuoE	0.0439088	NADH dehydrogenase I chain E	Oxidative phosphorylation [PseudoCAP] ; Oxidative phosphorylation [KEGG] ; Metabolic pathways [KEGG]	Energy metabolism
30 min-Down	PA2640	nuoE	0.0205585	NADH dehydrogenase I chain E	Oxidative phosphorylation [PseudoCAP] ; Oxidative phosphorylation [KEGG] ; Metabolic pathways [KEGG]	Energy metabolism
20 min-Down	PA2641	nuoF	0.047244	NADH dehydrogenase I chain F	Oxidative phosphorylation [PseudoCAP] ; Oxidative phosphorylation [KEGG] ; Metabolic pathways [KEGG]	Energy metabolism
30 min-Down	PA2641	nuoF	0.0143617	NADH dehydrogenase I chain F	Oxidative phosphorylation [PseudoCAP] ; Oxidative phosphorylation [KEGG] ; Metabolic pathways [KEGG]	Energy metabolism
30 min-Down	PA2642	nuoG	0.0163317	NADH dehydrogenase I chain G	Oxidative phosphorylation [PseudoCAP] ; Oxidative phosphorylation [KEGG] ; Metabolic pathways [KEGG]	Energy metabolism
30 min-Down	PA2643	nuoH	0.0368488	NADH dehydrogenase I chain H	Oxidative phosphorylation [PseudoCAP] ; Oxidative phosphorylation [KEGG] ; Metabolic pathways [KEGG]	Energy metabolism
20 min-Down	PA2644	nuoI	0.0230252	NADH Dehydrogenase I chain I	Oxidative phosphorylation [PseudoCAP] ; Oxidative phosphorylation [KEGG] ; Metabolic pathways [KEGG]	Energy metabolism
30 min-Down	PA2644	nuoI	0.00956259	NADH Dehydrogenase I chain I	Oxidative phosphorylation [PseudoCAP] ; Oxidative phosphorylation [KEGG] ; Metabolic pathways [KEGG]	Energy metabolism
30 min-Down	PA2645	nuoJ	0.0269091	NADH dehydrogenase I chain J	Oxidative phosphorylation [PseudoCAP] ; Oxidative phosphorylation [KEGG] ; Metabolic pathways [KEGG]	Energy metabolism
20 min-Down	PA2647	nuoL	0.0397952	NADH dehydrogenase I chain L	Oxidative phosphorylation [PseudoCAP] ; Oxidative phosphorylation [KEGG] ; Metabolic pathways [KEGG]	Energy metabolism
30 min-Down	PA2647	nuoL	0.0183249	NADH dehydrogenase I chain L	Oxidative phosphorylation [PseudoCAP] ; Oxidative phosphorylation [KEGG] ; Metabolic pathways [KEGG]	Energy metabolism
30 min-Down	PA2648	nuoM	0.0386047	NADH dehydrogenase I chain M	Oxidative phosphorylation [PseudoCAP] ; Oxidative phosphorylation [KEGG] ; Metabolic pathways [KEGG]	Energy metabolism
20 min-Down	PA2649	nuoN	0.0289667	NADH dehydrogenase I chain N	Oxidative phosphorylation [KEGG] ; Metabolic pathways [KEGG]	Energy metabolism
30 min-Down	PA2649	nuoN	0.00858951	NADH dehydrogenase I chain N	Oxidative phosphorylation [KEGG] ; Metabolic pathways [KEGG]	Energy metabolism
20 min-Down	PA2650		0.0424535	conserved hypothetical protein		Hypothetical, unclassified, unknown
30 min-Down	PA2650		0.0286037	conserved hypothetical protein		Hypothetical, unclassified, unknown
30 min-Down	PA2652		0.0276311	probable chemotaxis transducer	Chemotactic transducer (MCP) [PseudoCAP] ; Bacterial chemotaxis [KEGG]	Adaptation, Protection ; Chemotaxis
30 min-Down	PA2653		0.0391623	probable transporter		Membrane proteins ; Transport of small molecules
30 min-Down	PA2658		0.039312	hypothetical protein		Hypothetical, unclassified, unknown
20 min-Down	PA2658		0.0161115	hypothetical protein		Hypothetical, unclassified, unknown
20 min-Down	PA2659		0.0290564	hypothetical protein		Hypothetical, unclassified, unknown
30 min-Down	PA2659		0.025129	hypothetical protein		Hypothetical, unclassified, unknown
30 min-Down	PA2660		0.0352279	hypothetical protein		Hypothetical, unclassified, unknown
20 min-Down	PA2660		0.0339708	hypothetical protein		Hypothetical, unclassified, unknown
30 min-Down	PA2661		0.0258741	hypothetical protein		Hypothetical, unclassified, unknown
20 min-Down	PA2661		0.0101033	hypothetical protein		Hypothetical, unclassified, unknown
10 min-Down	PA2663	ppyR	0.0223357	psl and pyoverdine operon regulator, PpyR		Membrane proteins ; Cell wall / LPS / capsule
20 min-Down	PA2663	ppyR	0.0100382	psl and pyoverdine operon regulator, PpyR		Membrane proteins ; Cell wall / LPS / capsule
30 min-Down	PA2663	ppyR	0.00403816	psl and pyoverdine operon regulator, PpyR		Membrane proteins ; Cell wall / LPS / capsule
10 min-Down	PA2664	fhp	0.0354828	flavohemoprotein		Energy metabolism
20 min-Down	PA2664	fhp	0.0161115	flavohemoprotein		Energy metabolism
30 min-Down	PA2664	fhp	0.00911486	flavohemoprotein		Energy metabolism
30 min-Down	PA2668		0.0276756	hypothetical protein		Hypothetical, unclassified, unknown
30 min-Down	PA2680		0.0226913	probable quinone oxidoreductase		Energy metabolism
20 min-Down	PA2680		0.0169505	probable quinone oxidoreductase		Energy metabolism
20 min-Down	PA2681		0.0249553	probable transcriptional regulator		Transcriptional regulators
30 min-Down	PA2698		0.0360489	probable hydrolase		Putative enzymes
20 min-Down	PA2698		0.010686	probable hydrolase		Putative enzymes
30 min-Down	PA2701		0.0192278	probable major facilitator superfamily (MFS) transporter		Membrane proteins ; Transport of small molecules
30 min-Down	PA2707		0.0315491	hypothetical protein		Hypothetical, unclassified, unknown
10 min-Down	PA2709	cysK	0.0333919	cysteine synthase A	Sulfur metabolism [PseudoCAP] ; Selenoamino acid metabolism [PseudoCAP] ; Cysteine metabolism [PseudoCAP] ; cysteine biosynthesis I [PseudoCyc] ; Cysteine and methionine metabolism [KEGG] ; Selenoamino acid metabolism [KEGG] ; Sulfur metabolism [KEGG] ; Metabolic pathways [KEGG]	Amino acid biosynthesis and metabolism
20 min-Down	PA2709	cysK	0.0219638	cysteine synthase A	Sulfur metabolism [PseudoCAP] ; Selenoamino acid metabolism [PseudoCAP] ; Cysteine metabolism [PseudoCAP] ; cysteine biosynthesis I [PseudoCyc] ; Cysteine and methionine metabolism [KEGG] ; Selenoamino acid metabolism [KEGG] ; Sulfur metabolism [KEGG] ; Metabolic pathways [KEGG]	Amino acid biosynthesis and metabolism
30 min-Down	PA2709	cysK	0.0217345	cysteine synthase A	Sulfur metabolism [PseudoCAP] ; Selenoamino acid metabolism [PseudoCAP] ; Cysteine metabolism [PseudoCAP] ; cysteine biosynthesis I [PseudoCyc] ; Cysteine and methionine metabolism [KEGG] ; Selenoamino acid metabolism [KEGG] ; Sulfur metabolism [KEGG] ; Metabolic pathways [KEGG]	Amino acid biosynthesis and metabolism
20 min-Down	PA2712		0.0285226	hypothetical protein		Membrane proteins
30 min-Down	PA2713		0.0441725	conserved hypothetical protein		Hypothetical, unclassified, unknown
20 min-Down	PA2720		0.0440437	hypothetical protein		Hypothetical, unclassified, unknown
30 min-Down	PA2720		0.039312	hypothetical protein		Hypothetical, unclassified, unknown
10 min-Down	PA2723		0.0383735	hypothetical protein		Hypothetical, unclassified, unknown
20 min-Down	PA2723		0.0283832	hypothetical protein		Hypothetical, unclassified, unknown
30 min-Down	PA2723		0.0145985	hypothetical protein		Hypothetical, unclassified, unknown
10 min-Down	PA2733		0.0420688	conserved hypothetical protein		Hypothetical, unclassified, unknown
20 min-Down	PA2733		0.0161115	conserved hypothetical protein		Hypothetical, unclassified, unknown
30 min-Down	PA2737		0.0322646	conserved hypothetical protein		Hypothetical, unclassified, unknown
20 min-Down	PA2738	himA	0.0315064	integration host factor, alpha subunit		Translation, post-translational modification, degradation ; Transcription, RNA processing and degradation ; DNA replication, recombination, modification and repair
30 min-Down	PA2738	himA	0.0154264	integration host factor, alpha subunit		Translation, post-translational modification, degradation ; Transcription, RNA processing and degradation ; DNA replication, recombination, modification and repair
30 min-Down	PA2739	pheT	0.0310261	phenylalanyl-tRNA synthetase, beta subunit	Phenylalanine, tyrosine and tryptophan biosynthesis [PseudoCAP] ; Aminoacyl-tRNA biosynthesis [PseudoCAP] ; tRNA charging pathway [PseudoCyc] ; Aminoacyl-tRNA biosynthesis [KEGG]	Translation, post-translational modification, degradation
20 min-Down	PA2740	pheS	0.0405259	phenylalanyl-tRNA synthetase, alpha-subunit	Phenylalanine, tyrosine and tryptophan biosynthesis [PseudoCAP] ; Aminoacyl-tRNA biosynthesis [PseudoCAP] ; tRNA charging pathway [PseudoCyc] ; Aminoacyl-tRNA biosynthesis [KEGG]	Translation, post-translational modification, degradation
30 min-Down	PA2740	pheS	0.0381158	phenylalanyl-tRNA synthetase, alpha-subunit	Phenylalanine, tyrosine and tryptophan biosynthesis [PseudoCAP] ; Aminoacyl-tRNA biosynthesis [PseudoCAP] ; tRNA charging pathway [PseudoCyc] ; Aminoacyl-tRNA biosynthesis [KEGG]	Translation, post-translational modification, degradation
30 min-Down	PA2741	rplT	0.0372164	50S ribosomal protein L20	Ribosome [KEGG]	Translation, post-translational modification, degradation
30 min-Down	PA2743	infC	0.0132549	translation initiation factor IF-3		Translation, post-translational modification, degradation
20 min-Down	PA2744	thrS	0.0243712	threonyl-tRNA synthetase	Glycine, serine and threonine metabolism [PseudoCAP] ; Aminoacyl-tRNA biosynthesis [PseudoCAP] ; tRNA charging pathway [PseudoCyc] ; Aminoacyl-tRNA biosynthesis [KEGG]	Amino acid biosynthesis and metabolism ; Translation, post-translational modification, degradation
30 min-Down	PA2744	thrS	0.0150173	threonyl-tRNA synthetase	Glycine, serine and threonine metabolism [PseudoCAP] ; Aminoacyl-tRNA biosynthesis [PseudoCAP] ; tRNA charging pathway [PseudoCyc] ; Aminoacyl-tRNA biosynthesis [KEGG]	Amino acid biosynthesis and metabolism ; Translation, post-translational modification, degradation
20 min-Up	PA2747		0.0348661	hypothetical protein		Hypothetical, unclassified, unknown
30 min-Up	PA2747		0.0328194	hypothetical protein		Hypothetical, unclassified, unknown
20 min-Up	PA2752		0.0182496	conserved hypothetical protein		Hypothetical, unclassified, unknown ; Membrane proteins
30 min-Up	PA2752		0.00875272	conserved hypothetical protein		Hypothetical, unclassified, unknown ; Membrane proteins
10 min-Down	PA2753		0.0411103	hypothetical protein		Hypothetical, unclassified, unknown
20 min-Down	PA2753		0.0236514	hypothetical protein		Hypothetical, unclassified, unknown
30 min-Down	PA2753		0.0172548	hypothetical protein		Hypothetical, unclassified, unknown
80 min-Down	PA2753		0.0112237	hypothetical protein		Hypothetical, unclassified, unknown	Cytoplasmic[Class 3]
80 min-Down	PA2754		0.0348661	conserved hypothetical protein		Hypothetical, unclassified, unknown	Unknown[Class 3]
20 min-Down	PA2754		0.0160995	conserved hypothetical protein		Hypothetical, unclassified, unknown
30 min-Down	PA2754		0.00958743	conserved hypothetical protein		Hypothetical, unclassified, unknown
20 min-Down	PA2756		0.0403742	hypothetical protein		Hypothetical, unclassified, unknown
30 min-Down	PA2756		0.0195552	hypothetical protein		Hypothetical, unclassified, unknown
20 min-Down	PA2760		0.0297058	probable outer membrane protein precursor		Transport of small molecules
30 min-Down	PA2760		0.00911441	probable outer membrane protein precursor		Transport of small molecules
20 min-Down	PA2764		0.0367099	hypothetical protein		Hypothetical, unclassified, unknown
30 min-Down	PA2764		0.0309521	hypothetical protein		Hypothetical, unclassified, unknown
30 min-Down	PA2778		0.0318026	hypothetical protein		Hypothetical, unclassified, unknown
20 min-Down	PA2779		0.0318725	hypothetical protein		Hypothetical, unclassified, unknown
30 min-Down	PA2779		0.016118	hypothetical protein		Hypothetical, unclassified, unknown
10 min-Down	PA2780		0.0430911	hypothetical protein		Hypothetical, unclassified, unknown
30 min-Down	PA2780		0.0386047	hypothetical protein		Hypothetical, unclassified, unknown
10 min-Down	PA2783		0.02478	hypothetical protein		Hypothetical, unclassified, unknown
10 min-Down	PA2785		0.0392339	conserved hypothetical protein		Hypothetical, unclassified, unknown
30 min-Down	PA2785		0.0256927	conserved hypothetical protein		Hypothetical, unclassified, unknown
20 min-Down	PA2785		0.0160995	conserved hypothetical protein		Hypothetical, unclassified, unknown
30 min-Down	PA2786		0.0419695	hypothetical protein		Hypothetical, unclassified, unknown
20 min-Down	PA2787	cpg2	0.040045	carboxypeptidase G2 precursor		Central intermediary metabolism
10 min-Down	PA2788		0.0349576	probable chemotaxis transducer	Chemotactic transducer (MCP) [PseudoCAP]	Adaptation, Protection ; Chemotaxis
20 min-Down	PA2788		0.00909636	probable chemotaxis transducer	Chemotactic transducer (MCP) [PseudoCAP]	Adaptation, Protection ; Chemotaxis
30 min-Down	PA2788		0.00623339	probable chemotaxis transducer	Chemotactic transducer (MCP) [PseudoCAP]	Adaptation, Protection ; Chemotaxis
30 min-Down	PA2789		0.0379814	hypothetical protein		Hypothetical, unclassified, unknown
20 min-Down	PA2790		0.0203022	hypothetical protein		Hypothetical, unclassified, unknown
30 min-Down	PA2790		0.0181434	hypothetical protein		Hypothetical, unclassified, unknown
80 min-Up	PA2794		0.00909636	pseudaminidase		Cell wall / LPS / capsule ; Motility & Attachment	Unknown[Class 3]
20 min-Down	PA2796	tal	0.023271	transaldolase	Pentose phosphate cycle [PseudoCAP] ; non-oxidative branch of the pentose phosphate pathway [PseudoCyc] ; pentose phosphate pathway [PseudoCyc] ; Pentose phosphate pathway [KEGG] ; Metabolic pathways [KEGG]	Energy metabolism ; Carbon compound catabolism
30 min-Down	PA2796	tal	0.0146731	transaldolase	Pentose phosphate cycle [PseudoCAP] ; non-oxidative branch of the pentose phosphate pathway [PseudoCyc] ; pentose phosphate pathway [PseudoCyc] ; Pentose phosphate pathway [KEGG] ; Metabolic pathways [KEGG]	Energy metabolism ; Carbon compound catabolism
10 min-Down	PA2797		0.0363422	hypothetical protein		Hypothetical, unclassified, unknown
30 min-Down	PA2798		0.043823	probable two-component response regulator	Two-component System [PseudoCAP]	Transcriptional regulators ; Two-component regulatory systems
20 min-Down	PA2798		0.043144	probable two-component response regulator	Two-component System [PseudoCAP]	Transcriptional regulators ; Two-component regulatory systems
10 min-Down	PA2798		0.0334621	probable two-component response regulator	Two-component System [PseudoCAP]	Transcriptional regulators ; Two-component regulatory systems
10 min-Down	PA2799		0.0478168	hypothetical protein		Hypothetical, unclassified, unknown
20 min-Down	PA2799		0.0383455	hypothetical protein		Hypothetical, unclassified, unknown
20 min-Down	PA2805		0.0262718	hypothetical protein		Hypothetical, unclassified, unknown
30 min-Down	PA2805		0.0181434	hypothetical protein		Hypothetical, unclassified, unknown
80 min-Down	PA2805		0.0161115	hypothetical protein		Hypothetical, unclassified, unknown	Unknown[Class 3]
20 min-Down	PA2806		0.0390795	conserved hypothetical protein		Hypothetical, unclassified, unknown
30 min-Down	PA2806		0.0174446	conserved hypothetical protein		Hypothetical, unclassified, unknown
20 min-Down	PA2810	copS	0.0481938	two-component sensor, CopS	Two-component System [PseudoCAP] ; Two-component system [KEGG]	Two-component regulatory systems ; Adaptation, Protection
10 min-Down	PA2811		0.0211817	probable permease of ABC-2 transporter	ABC transporters [KEGG]	Membrane proteins ; Transport of small molecules
20 min-Down	PA2811		0.00890467	probable permease of ABC-2 transporter	ABC transporters [KEGG]	Membrane proteins ; Transport of small molecules
30 min-Down	PA2811		0.00687896	probable permease of ABC-2 transporter	ABC transporters [KEGG]	Membrane proteins ; Transport of small molecules
20 min-Down	PA2812		0.022559	probable ATP-binding component of ABC transporter	ABC transporters [KEGG]	Transport of small molecules
30 min-Down	PA2812		0.0133269	probable ATP-binding component of ABC transporter	ABC transporters [KEGG]	Transport of small molecules
20 min-Down	PA2813		0.0168473	probable glutathione S-transferase	Glutathione metabolism [KEGG] ; Metabolism of xenobiotics by cytochrome P450 [KEGG]	Central intermediary metabolism
30 min-Down	PA2813		0.0125395	probable glutathione S-transferase	Glutathione metabolism [KEGG] ; Metabolism of xenobiotics by cytochrome P450 [KEGG]	Central intermediary metabolism
20 min-Down	PA2820		0.0408656	hypothetical protein		Hypothetical, unclassified, unknown
30 min-Down	PA2820		0.0278172	hypothetical protein		Hypothetical, unclassified, unknown
10 min-Down	PA2820		0.0237924	hypothetical protein		Hypothetical, unclassified, unknown
30 min-Down	PA2821		0.0399451	probable glutathione S-transferase		Central intermediary metabolism
10 min-Down	PA2821		0.0354828	probable glutathione S-transferase		Central intermediary metabolism
20 min-Down	PA2821		0.0238919	probable glutathione S-transferase		Central intermediary metabolism
10 min-Down	PA2824		0.027703	probable sensor/response regulator hybrid	Two-component System [PseudoCAP]	Two-component regulatory systems
20 min-Down	PA2824		0.0129967	probable sensor/response regulator hybrid	Two-component System [PseudoCAP]	Two-component regulatory systems
30 min-Down	PA2824		0.0100228	probable sensor/response regulator hybrid	Two-component System [PseudoCAP]	Two-component regulatory systems
10 min-Down	PA2827		0.0361252	conserved hypothetical protein		Hypothetical, unclassified, unknown
20 min-Down	PA2827		0.0165423	conserved hypothetical protein		Hypothetical, unclassified, unknown
30 min-Down	PA2827		0.0111484	conserved hypothetical protein		Hypothetical, unclassified, unknown
20 min-Down	PA2828		0.0227756	probable aminotransferase		Putative enzymes
30 min-Down	PA2828		0.0150564	probable aminotransferase		Putative enzymes
20 min-Down	PA2829		0.0161115	hypothetical protein		Hypothetical, unclassified, unknown
30 min-Down	PA2829		0.00749634	hypothetical protein		Hypothetical, unclassified, unknown
30 min-Down	PA2830	htpX	0.017536	heat shock protein HtpX		Adaptation, Protection
30 min-Down	PA2839		0.0200672	conserved hypothetical protein		Hypothetical, unclassified, unknown
20 min-Down	PA2843		0.0257926	probable aldolase	gluconeogenesis [PseudoCyc] ; sorbitol metabolism [PseudoCyc] ; glycolysis+Entner-Doudoroff [PseudoCyc] ; anaerobic glycolysis [PseudoCyc] ; glycolysis [PseudoCyc] ; glycolysis+TCA+glyoxylate bypass [PseudoCyc] ; [PseudoCyc] ; Phenylalanine, tyrosine and tryptophan biosynthesis [KEGG] ; Metabolic pathways [KEGG]	Putative enzymes
30 min-Down	PA2843		0.0132549	probable aldolase	gluconeogenesis [PseudoCyc] ; sorbitol metabolism [PseudoCyc] ; glycolysis+Entner-Doudoroff [PseudoCyc] ; anaerobic glycolysis [PseudoCyc] ; glycolysis [PseudoCyc] ; glycolysis+TCA+glyoxylate bypass [PseudoCyc] ; [PseudoCyc] ; Phenylalanine, tyrosine and tryptophan biosynthesis [KEGG] ; Metabolic pathways [KEGG]	Putative enzymes
10 min-Down	PA2846		0.024633	probable transcriptional regulator		Transcriptional regulators
20 min-Down	PA2846		0.00909636	probable transcriptional regulator		Transcriptional regulators
30 min-Down	PA2846		0.00623339	probable transcriptional regulator		Transcriptional regulators
20 min-Down	PA2848		0.0311379	probable transcriptional regulator		Transcriptional regulators
30 min-Down	PA2848		0.0181505	probable transcriptional regulator		Transcriptional regulators
30 min-Down	PA2851	efp	0.0462389	translation elongation factor P		Translation, post-translational modification, degradation
80 min-Down	PA2851	efp	0.0300867	translation elongation factor P		Translation, post-translational modification, degradation	Cytoplasmic[Class 3]
30 min-Down	PA2853	oprI	0.0302296	Outer membrane lipoprotein OprI precursor		Membrane proteins
20 min-Down	PA2859	greB	0.030722	transcription elongation factor GreB		Transcription, RNA processing and degradation
30 min-Down	PA2859	greB	0.00980787	transcription elongation factor GreB		Transcription, RNA processing and degradation
20 min-Down	PA2866	mttC	0.0286969	secretion protein MttC		Protein secretion/export apparatus
10 min-Down	PA2866	mttC	0.0223357	secretion protein MttC		Protein secretion/export apparatus
30 min-Down	PA2866	mttC	0.0141048	secretion protein MttC		Protein secretion/export apparatus
10 min-Down	PA2867		0.0354828	probable chemotaxis transducer	Chemotactic transducer (MCP) [PseudoCAP]	Adaptation, Protection ; Chemotaxis
20 min-Down	PA2867		0.0162638	probable chemotaxis transducer	Chemotactic transducer (MCP) [PseudoCAP]	Adaptation, Protection ; Chemotaxis
30 min-Down	PA2867		0.00973264	probable chemotaxis transducer	Chemotactic transducer (MCP) [PseudoCAP]	Adaptation, Protection ; Chemotaxis
30 min-Down	PA2876	pyrF	0.0242165	orotidine 5'-phosphate decarboxylase	Pyrimidine metabolism [PseudoCAP] ; de novo biosynthesis of pyrimidine ribonucleotides [PseudoCyc] ; his+purine+pyrimidine biosynthesis [PseudoCyc] ; Pyrimidine metabolism [KEGG] ; Metabolic pathways [KEGG]	Nucleotide biosynthesis and metabolism
20 min-Down	PA2876	pyrF	0.0227408	orotidine 5'-phosphate decarboxylase	Pyrimidine metabolism [PseudoCAP] ; de novo biosynthesis of pyrimidine ribonucleotides [PseudoCyc] ; his+purine+pyrimidine biosynthesis [PseudoCyc] ; Pyrimidine metabolism [KEGG] ; Metabolic pathways [KEGG]	Nucleotide biosynthesis and metabolism
20 min-Down	PA2879		0.028382	probable transcriptional regulator		Transcriptional regulators
30 min-Down	PA2879		0.0229934	probable transcriptional regulator		Transcriptional regulators
10 min-Down	PA2881		0.0302589	probable two-component response regulator	Two-component System [PseudoCAP]	Transcriptional regulators ; Two-component regulatory systems
20 min-Down	PA2881		0.0174242	probable two-component response regulator	Two-component System [PseudoCAP]	Transcriptional regulators ; Two-component regulatory systems
20 min-Down	PA2883		0.0309688	hypothetical protein		Hypothetical, unclassified, unknown
30 min-Down	PA2883		0.0135394	hypothetical protein		Hypothetical, unclassified, unknown
20 min-Down	PA2884		0.0350623	hypothetical protein		Membrane proteins
30 min-Down	PA2884		0.0211044	hypothetical protein		Membrane proteins
20 min-Down	PA2885	atuR	0.0389435	putative repressor of atu genes		Transcriptional regulators
30 min-Down	PA2885	atuR	0.0301798	putative repressor of atu genes		Transcriptional regulators
10 min-Down	PA2894		0.0333919	hypothetical protein		Hypothetical, unclassified, unknown
30 min-Down	PA2895		0.0415893	hypothetical protein		Hypothetical, unclassified, unknown
20 min-Down	PA2895		0.0346151	hypothetical protein		Hypothetical, unclassified, unknown
20 min-Down	PA2897		0.0165423	probable transcriptional regulator		Transcriptional regulators
30 min-Down	PA2897		0.0146829	probable transcriptional regulator		Transcriptional regulators
20 min-Down	PA2902		0.0417086	hypothetical protein		Hypothetical, unclassified, unknown
30 min-Down	PA2902		0.0284386	hypothetical protein		Hypothetical, unclassified, unknown
20 min-Down	PA2904	cobI	0.0189968	precorrin-2 methyltransferase CobI	Cobalamin biosynthesis [PseudoCAP] ; cobalamin biosynthesis, aerobic pathway [PseudoCyc] ; Porphyrin and chlorophyll metabolism [KEGG] ; Metabolic pathways [KEGG]	Biosynthesis of cofactors, prosthetic groups and carriers
30 min-Down	PA2904	cobI	0.0118713	precorrin-2 methyltransferase CobI	Cobalamin biosynthesis [PseudoCAP] ; cobalamin biosynthesis, aerobic pathway [PseudoCyc] ; Porphyrin and chlorophyll metabolism [KEGG] ; Metabolic pathways [KEGG]	Biosynthesis of cofactors, prosthetic groups and carriers
20 min-Down	PA2905	cobH	0.013554	precorrin isomerase CobH	Cobalamin biosynthesis [PseudoCAP] ; cobalamin biosynthesis, aerobic pathway [PseudoCyc] ; Porphyrin and chlorophyll metabolism [KEGG] ; Metabolic pathways [KEGG]	Biosynthesis of cofactors, prosthetic groups and carriers
30 min-Down	PA2905	cobH	0.0132549	precorrin isomerase CobH	Cobalamin biosynthesis [PseudoCAP] ; cobalamin biosynthesis, aerobic pathway [PseudoCyc] ; Porphyrin and chlorophyll metabolism [KEGG] ; Metabolic pathways [KEGG]	Biosynthesis of cofactors, prosthetic groups and carriers
20 min-Down	PA2907	cobL	0.0438941	precorrin-6y-dependent methyltransferase CobL	Cobalamin biosynthesis [PseudoCAP] ; cobalamin biosynthesis, aerobic pathway [PseudoCyc] ; Porphyrin and chlorophyll metabolism [KEGG] ; Metabolic pathways [KEGG]	Biosynthesis of cofactors, prosthetic groups and carriers
30 min-Down	PA2907	cobL	0.0244212	precorrin-6y-dependent methyltransferase CobL	Cobalamin biosynthesis [PseudoCAP] ; cobalamin biosynthesis, aerobic pathway [PseudoCyc] ; Porphyrin and chlorophyll metabolism [KEGG] ; Metabolic pathways [KEGG]	Biosynthesis of cofactors, prosthetic groups and carriers
20 min-Down	PA2909		0.0303745	hypothetical protein	Cobalamin biosynthesis [PseudoCAP] ; Porphyrin and chlorophyll metabolism [KEGG] ; Metabolic pathways [KEGG]	Biosynthesis of cofactors, prosthetic groups and carriers
30 min-Down	PA2910		0.0334918	conserved hypothetical protein		Hypothetical, unclassified, unknown ; Membrane proteins
30 min-Down	PA2912		0.0339823	probable ATP-binding component of ABC transporter	ABC transporters [KEGG]	Transport of small molecules
20 min-Down	PA2913		0.0203022	hypothetical protein	ABC transporters [KEGG]	Transport of small molecules
30 min-Down	PA2914		0.0198938	probable permease of ABC transporter	ABC transporters [KEGG]	Membrane proteins ; Transport of small molecules
20 min-Down	PA2914		0.0194558	probable permease of ABC transporter	ABC transporters [KEGG]	Membrane proteins ; Transport of small molecules
10 min-Down	PA2918		0.0404784	probable short-chain dehydrogenase		Putative enzymes
20 min-Down	PA2918		0.0161115	probable short-chain dehydrogenase		Putative enzymes
30 min-Down	PA2919		0.0438722	hypothetical protein		Membrane proteins
30 min-Down	PA2932	morB	0.00875272	morphinone reductase	Trinitrotoluene degradation [KEGG]	Carbon compound catabolism
20 min-Down	PA2934	cif	0.0284441	CFTR inhibitory factor, Cif		Putative enzymes
30 min-Down	PA2934	cif	0.0188999	CFTR inhibitory factor, Cif		Putative enzymes
30 min-Down	PA2936		0.0478943	hypothetical protein		Membrane proteins
10 min-Down	PA2937		0.0277707	hypothetical protein		Hypothetical, unclassified, unknown
20 min-Down	PA2937		0.0167311	hypothetical protein		Hypothetical, unclassified, unknown
30 min-Down	PA2937		0.0132549	hypothetical protein		Hypothetical, unclassified, unknown
20 min-Down	PA2942.1	P15	0.0487689	P15		Non-coding RNA gene
30 min-Down	PA2942.1	P15	0.0378913	P15		Non-coding RNA gene
30 min-Down	PA2945		0.0183747	conserved hypothetical protein	Cobalamin biosynthesis [PseudoCAP]	Biosynthesis of cofactors, prosthetic groups and carriers
20 min-Down	PA2945		0.0169505	conserved hypothetical protein	Cobalamin biosynthesis [PseudoCAP]	Biosynthesis of cofactors, prosthetic groups and carriers
20 min-Down	PA2948	cobM	0.0375449	precorrin-3 methylase	Cobalamin biosynthesis [PseudoCAP] ; cobalamin biosynthesis, aerobic pathway [PseudoCyc] ; Porphyrin and chlorophyll metabolism [KEGG] ; Metabolic pathways [KEGG]	Biosynthesis of cofactors, prosthetic groups and carriers
30 min-Down	PA2948	cobM	0.0211388	precorrin-3 methylase	Cobalamin biosynthesis [PseudoCAP] ; cobalamin biosynthesis, aerobic pathway [PseudoCyc] ; Porphyrin and chlorophyll metabolism [KEGG] ; Metabolic pathways [KEGG]	Biosynthesis of cofactors, prosthetic groups and carriers
30 min-Down	PA2949		0.0318334	probable lipase	glycerol biosynthesis [PseudoCyc]	Fatty acid and phospholipid metabolism ; Putative enzymes
20 min-Down	PA2949		0.0197039	probable lipase	glycerol biosynthesis [PseudoCyc]	Fatty acid and phospholipid metabolism ; Putative enzymes
20 min-Down	PA2950		0.0145279	hypothetical protein		Hypothetical, unclassified, unknown
30 min-Down	PA2950		0.00268793	hypothetical protein		Hypothetical, unclassified, unknown
30 min-Down	PA2951	etfA	0.027187	electron transfer flavoprotein alpha-subunit		Energy metabolism
20 min-Down	PA2952	etfB	0.0204562	electron transfer flavoprotein beta-subunit		Energy metabolism
30 min-Down	PA2952	etfB	0.00586536	electron transfer flavoprotein beta-subunit		Energy metabolism
30 min-Down	PA2953		0.0329083	electron transfer flavoprotein-ubiquinone oxidoreductase		Energy metabolism
30 min-Down	PA2958		0.0366649	hypothetical protein		Hypothetical, unclassified, unknown
20 min-Down	PA2958		0.0352839	hypothetical protein		Hypothetical, unclassified, unknown
20 min-Down	PA2961	holB	0.0403742	DNA polymerase III, delta prime subunit	Purine metabolism [KEGG] ; Pyrimidine metabolism [KEGG] ; Metabolic pathways [KEGG] ; DNA replication [KEGG] ; Mismatch repair [KEGG] ; Homologous recombination [KEGG]	DNA replication, recombination, modification and repair
[truncated: 2,130 more rows]
